# Supplementary material for: Phosphoproteome Study of Escherichia coli Devoid of Ser/Thr Kinase YeaG During the Metabolic Shift From Glucose to Malate
Source: Front Microbiol. 2021 Apr 6;12:657562. doi: 10.3389/fmicb.2021.657562 (PMC8055822; doi:10.3389/fmicb.2021.657562)
Supplement: Supplementary file 1 [file Table_1.XLSX]

## Sheet: Legend for Proteins
Column Header	Description
Protein names	Name of the protein as given by Uniprot
Protein descriptions	Description of FASTA headers for UniProtKB
Gene names	Gene name of the respective protein
Protein IDs	Uniprot Accession ID
Total peptide counts	Number of peptides that led to the identification of the corresponding protein
Sequence coverage [%]	Percentage of protein sequence that is covered by the identified peptide(s)
Mol. weight [kDa]	Molecular weight of the corresponding protein
Sequence length	Total length of the protein sequence
Q-value	Posterior Error Probability score of the respective protein identification
WT malate/WT glucose ratio	Normalized protein ratios quantified from the WT strain grown on malate relative to glucose
ΔyeaG glucose/WT glucose ratio	Normalized protein ratios quantified from the ΔyeaG strain relative to the WT strain both grown on glucose
ΔyeaG malate/WT glucose ratio	Normalized protein ratios quantified from the ΔyeaG strain grown on malate relative to the WT strain grown on glucose
ΔyeaG malate/ΔyeaG glucose ratio	Normalized protein ratios quantified from the ΔyeaG strain grown on malate relative to glucose
Intensity WT glucose	Summed up extracted ion current of the isotopic cluster linked to the WT strain grown on glucose
Intensity WT malate	Summed up extracted ion current of the isotopic cluster linked to the WT strain grown on malate
Intensity WT glucose	Summed up extracted ion current of the isotopic cluster linked to the WT strain grown on glucose
Intensity ΔyeaG glucose	Summed up extracted ion current of the isotopic cluster linked to the ΔyeaG strain grown on glucose
Intensity ΔyeaG malate	Summed up extracted ion current of the isotopic cluster linked to the ΔyeaG strain grown on malate
WT malate/WT glucose averaged ratio	Average of normalized protein ratios quantified from the WT strain grown on malate relative to glucose, log2 transformed
ΔyeaG glucose/WT glucose averaged ratio	Average of normalized protein ratios quantified from the ΔyeaG strain grown on glucose relative to WT strain grown on glucose, log2 transformed
ΔyeaG malate/WT glucose averaged ratio	Average of normalized protein ratios quantified from the ΔyeaG strain grown on malate relative to WT strain grown on glucose, log2 transformed
ΔyeaG malate/ΔyeaG glucose averaged ratio	Average of normalized protein ratios quantified from the ΔyeaG strain grown on malate relative to glucose, log2 transformed
(ΔyeaG malate/ΔyeaG glucose) / (WT malate/WT glucose) calculated ratio	Calculated ratio of ΔyeaG malate/ΔyeaG glucose calculated ratio vs WT malate/WT glucose averaged ratio, log2 transformed

## Sheet: proteins
									SILAC MIX 1 (Replicate 1)	SILAC MIX 2 (Replicate 1)			SILAC MIX 1 (Replicate 2)	SILAC MIX 2 (Replicate 2)			SILAC MIX 1 (Replicate 1)		SILAC MIX 2 (Replicate 1)			SILAC MIX 1 (Replicate 2)		SILAC MIX 2 (Replicate 2)			Calculations
Protein name	Protein description	Gene names	Protein IDs	Total peptide counts	Sequence coverage [%]	Mol. weight [kDa]	Sequence length	Q-value	WT malate/WT glucose ratio	ΔyeaG glucose/WT glucose ratio	ΔyeaG malate/WT glucose ratio	ΔyeaG malate/ΔyeaG glucose ratio	WT malate/WT glucose ratio	ΔyeaG glucose/WT glucose ratio	ΔyeaG malate/WT glucose ratio	ΔyeaG malate/ΔyeaG glucose ratio	Intensity WT glucose	Intensity WT malate	Intensity WT glucose	Intensity ΔyeaG glucose	Intensity ΔyeaG malate	Intensity WT glucose	Intensity WT malate	Intensity WT glucose	Intensity ΔyeaG glucose	Intensity ΔyeaG malate	WT malate/WT glucose averaged ratio	ΔyeaG glucose/WT glucose averaged ratio	ΔyeaG malate/WT glucose averaged ratio	ΔyeaG malate/ΔyeaG glucose averaged ratio	(ΔyeaG malate/ΔyeaG glucose) / (WT malate/WT glucose) calculated ratio
Elongation factor Tu 2;Elongation factor Tu 1	Elongation factor Tu 2	tufB;tufA	P0CE48;P0CE47	20;20	75.9	43.313	394	0	0.93659	0.95962	1.0376	1.0602	0.99505	0.96934	1.0404	1.09	3722900000	4112000000	22995000000	26901000000	17042000000	24706000000	27887000000	6608700000	8764700000	7166500000	-0.0501738	-0.0521768	0.0551957	0.104471	0.154645
Aconitate hydratase 2	Aconitate hydratase B	acnB	P36683	40	72.8	93.497	865	0	2.1371	1.039	2.5837	2.5559	1.9648	0.92931	2.0873	2.2815	916580000	1795600000	4856400000	6300800000	8886100000	7550100000	16024000000	1602800000	1682200000	3373900000	1.03629	-0.0230425	1.22373	1.27423	0.23794
Isocitrate dehydrogenase [NADP]	Isocitrate dehydrogenase [NADP]	icd	P08200	23	66.1	45.756	416	0	1.1487	0.99265	1.3363	1.279	1.1742	0.92881	1.2838	1.4066	2247400000	2446900000	7073600000	9587800000	6428700000	14237000000	18579000000	2253200000	2823500000	2837900000	0.215927	-0.0577971	0.389622	0.425244	0.209317
Isocitrate lyase	Isocitrate lyase	aceA	P0A9G6	20	54.4	47.521	434	0	3.6608	0.97634	4.0736	4.2607	3.0096	0.78782	3.1934	4.0747	1077400000	4047700000	2521800000	2982700000	7489000000	3469100000	9695500000	719210000	763840000	2644000000	1.73777	-0.181019	1.86136	2.05925	0.321478
Ketol-acid reductoisomerase	Ketol-acid reductoisomerase	ilvC	P05793	29	85.3	54.068	491	0	0.86883	1.0201	0.9769	1.0002	0.90119	0.99815	0.98037	1.0103	2391300000	1951400000	10723000000	12292000000	7290100000	14692000000	13778000000	2654100000	3300300000	2614600000	-0.176234	0.0131049	-0.0311572	0.00755434	0.183789
60 kDa chaperonin	60 kDa chaperonin	groL	P0A6F5	33	87	57.328	548	0	1.3437	0.95012	1.2848	1.376	1.3314	1.049	1.4458	1.4234	3004400000	3958900000	7827200000	8669500000	6960800000	6354400000	9701100000	1694200000	2079100000	2522100000	0.419593	-0.000634926	0.449218	0.485118	0.0655248
Enolase	Enolase	eno	P0A6P9	23	78.2	45.654	432	0	1.1843	1.0301	0.94224	0.95409	1.1036	0.99633	1.0254	1.0436	3318900000	3524800000	9341700000	10822000000	6380500000	10324000000	13059000000	2030000000	2666000000	2211300000	0.194024	0.0189403	-0.0235337	-0.00166728	-0.195691
D-galactose-binding periplasmic protein	D-galactose-binding periplasmic protein	mglB	P0AEE5	23	80.7	35.712	332	0	9.8324	0.50813	13.091	26.802	9.1959	0.45276	11.104	25.957	173320000	1422900000	406990000	214510000	2858300000	1797300000	9018500000	185550000	107890000	2078400000	3.25007	-1.05756	3.59664	4.72135	1.47127
Succinyl-CoA ligase [ADP-forming] subunit beta	Succinyl-CoA ligase [ADP-forming] subunit beta	sucC	P0A836	18	64.7	41.392	388	0	2.2693	1.036	2.7414	2.8079	2.0039	0.85527	2.3707	2.7847	866200000	1840500000	2373900000	2527500000	4347600000	4703100000	11122000000	812910000	861320000	1914600000	1.09532	-0.0806447	1.35392	1.48352	0.388202
DNA-binding protein HU-beta	DNA-binding protein HU-beta	hupB	P0ACF4	6	74.4	9.2255	90	0	1.3578	1.0336	1.6235	1.6621	1.6	0.98808	1.6417	1.5986	695480000	975750000	3980800000	4354600000	4341100000	6016300000	9907500000	1168700000	1425000000	1809500000	0.564525	0.0155547	0.707171	0.705182	0.140657
Elongation factor G	Elongation factor G	fusA	P0A6M8	30	66.6	77.58	704	0	0.99792	0.98144	1.0532	1.0777	1.0094	1.0178	1.098	1.0959	1027400000	993820000	5829800000	8135800000	4331600000	11522000000	13686000000	1576100000	1969500000	1735500000	0.00527062	-0.000548328	0.105142	0.120086	0.114816
Outer membrane protein A	Outer membrane protein A	ompA	P0A910	12	50.3	37.2	346	0	1.2027	0.96566	1.1982	1.2399	1.0817	0.93856	1.0332	1.0727	2445900000	3141700000	3214000000	4195700000	2973600000	8670500000	11823000000	1602400000	2108200000	1682300000	0.191815	-0.0707998	0.157949	0.209516	0.0177005
Periplasmic dipeptide transport protein	Periplasmic dipeptide transport protein	dppA	P23847	30	72.1	60.293	535	0	1.8079	0.95682	2.041	2.0844	2.0196	1.0102	2.0279	1.9841	868990000	1356200000	2962200000	3304300000	4237900000	4801600000	10605000000	786960000	935440000	1658800000	0.936402	-0.0239884	1.02464	1.0245	0.0880946
Outer membrane protein F	Outer membrane protein F	ompF	P02931	14	58	39.333	362	0	1.608	0.81607	1.736	2.1498	0.83746	0.93168	2.3879	2.2789	1398800000	2706300000	4461300000	4306700000	5272200000	4183200000	4414100000	696850000	870800000	1656100000	0.290106	-0.194501	1.04401	1.14688	0.856777
Leu/Ile/Val-binding protein	Leu/Ile/Val-binding protein	livJ	P0AD96	21	70.3	39.076	367	0	1.1815	1.0232	1.2596	1.221	1.092	1.0667	1.0946	0.98385	1463600000	1573900000	4142100000	5111700000	3756400000	6121500000	7269400000	1314000000	1736600000	1490100000	0.184915	0.0634339	0.235237	0.140681	-0.0442345
Superoxide dismutase [Mn]	Superoxide dismutase [Mn]	sodA	P00448	20	98.1	23.097	206	0	1.2885	1.0483	1.3536	1.3679	1.2878	1.0007	1.2224	1.3373	1052800000	1040800000	4350900000	5075600000	4222000000	7607900000	9877000000	1086000000	1321200000	1483500000	0.365301	0.03492	0.365133	0.435735	0.0704347
Elongation factor Ts	Elongation factor Ts	tsf	P0A6P1	23	74.6	30.423	283	0	0.88676	0.98518	0.90886	0.92178	0.89364	0.97852	0.88259	0.90949	1989100000	1532700000	4165500000	4757300000	2627500000	7947100000	7280200000	1651900000	2058300000	1430200000	-0.167799	-0.0264255	-0.158872	-0.127155	0.0406431
30S ribosomal protein S1	30S ribosomal protein S1	rpsA	P0AG67	31	73.4	61.157	557	0	0.85262	1.023	0.89849	0.91922	0.81272	0.98387	0.86792	0.88801	2609400000	2117000000	5395000000	5643600000	3135100000	9308300000	8615800000	1560400000	1929800000	1379900000	-0.264183	0.00494717	-0.17918	-0.14622	0.117963
D-methionine-binding lipoprotein MetQ	D-methionine-binding lipoprotein MetQ	metQ	P28635	14	63.1	29.431	271	0	0.971	0.98218	0.97923	1.0127	0.93659	0.98631	0.94513	0.94845	2461500000	2142300000	5166600000	5628900000	3535300000	6378600000	4826700000	1429700000	1704400000	1344100000	-0.0682489	-0.0229106	-0.0556213	-0.0283001	0.0399488
Succinyl-CoA ligase [ADP-forming] subunit alpha	Succinyl-CoA ligase [ADP-forming] subunit alpha	sucD	P0AGE9	15	79.9	29.777	289	0	2.1586	1.0187	2.6496	2.6061	2.0139	0.8805	2.2936	2.5853	440510000	883610000	1711000000	1924000000	3110900000	4012900000	8303400000	559650000	621170000	1292800000	1.06091	-0.0746082	1.30545	1.37612	0.315212
Chaperone protein DnaK	Chaperone protein DnaK	dnaK	P0A6Y8	35	78.5	69.114	638	0	1.2257	1.0126	1.0093	1.0117	1.1994	1.0823	1.1659	1.0847	1380900000	1434100000	5431800000	5916300000	3896900000	9294900000	12516000000	954130000	1168800000	1290200000	0.278044	0.0668814	0.121148	0.067914	-0.21013
Cysteine synthase A	Cysteine synthase A	cysK	P0ABK5	17	73.7	34.489	323	0	1.1301	1.0243	1.2398	1.1882	1.3227	1.0069	1.2297	1.1789	999460000	1042200000	2924400000	3201300000	2445300000	5165400000	7566200000	932310000	1245500000	1244900000	0.29443	0.0223323	0.304219	0.243121	-0.0513089
Periplasmic oligopeptide-binding protein	Periplasmic oligopeptide-binding protein	oppA	P23843	30	71.1	60.898	543	0	1.0981	0.99447	1.0638	1.0654	1.0806	0.98717	0.98412	0.9901	1475800000	1460600000	4473200000	4877000000	3269200000	8612200000	10765000000	1255800000	1474100000	1190100000	0.123468	-0.0133051	0.0341594	0.0394894	-0.0839782
Malate dehydrogenase	Malate dehydrogenase	mdh	P61889	15	65.7	32.337	312	0	1.5023	1.0171	1.9217	1.8484	1.8253	0.98634	1.9071	1.8514	2129900000	3275800000	3303700000	3894400000	4422100000	7230300000	11784000000	578510000	680990000	1127400000	0.734482	0.0024793	0.936892	0.887447	0.152965
Serine hydroxymethyltransferase	Serine hydroxymethyltransferase	glyA	P0A825	20	65	45.316	417	0	0.89302	0.98415	0.88788	0.93921	0.88442	0.96249	0.89474	0.93298	1155200000	1015500000	4303400000	4797600000	2768300000	6317300000	6261400000	1231600000	1490800000	1121300000	-0.170199	-0.0390139	-0.166001	-0.0952731	0.074926
30S ribosomal protein S5	30S ribosomal protein S5	rpsE	P0A7W1	11	97	17.603	167	0	0.83739	1.0136	0.91447	0.94574	0.89818	1.036	0.88566	0.84536	599250000	419700000	3452800000	4155800000	2145000000	7934700000	8524400000	1222000000	1672500000	1092600000	-0.20459	0.0353424	-0.151899	-0.159154	0.0454363
Glyceraldehyde-3-phosphate dehydrogenase A	Glyceraldehyde-3-phosphate dehydrogenase A	gapA	P0A9B2	31	90.6	35.532	331	0	0.7108	0.9728	0.74333	0.75412	0.99078	0.77584	0.89249	1.1712	10164000000	7878600000	13843000000	17200000000	7593000000	7679600000	9314300000	1226400000	1185800000	1071100000	-0.233125	-0.193767	-0.289986	-0.0549017	0.178223
30S ribosomal protein S2	30S ribosomal protein S2	rpsB	P0A7V0	14	63.9	26.743	241	0	0.89584	0.9833	0.88222	0.90376	0.83383	0.99691	0.8623	0.87705	1386100000	1133000000	3901100000	4928700000	2432300000	7248100000	7703400000	1177200000	1531400000	1062600000	-0.209503	-0.0143466	-0.19717	-0.167466	0.0420368
Alkyl hydroperoxide reductase subunit C	Alkyl hydroperoxide reductase subunit C	ahpC	P0AE08	8	38.5	20.761	187	0	1.1888	0.96253	1.3628	1.3958	1.2422	0.97186	1.3846	1.4675	929910000	1101900000	2334300000	2900700000	2313800000	2671600000	4062300000	713220000	891920000	1049200000	0.28155	-0.0481213	0.458067	0.517679	0.236129
Formate acetyltransferase 1	Formate acetyltransferase 1	pflB	P09373	29	63.4	85.356	760	0	1.5659	1.0101	1.193	1.1714	1.3901	0.94925	1.3384	1.4358	851290000	1073900000	2360000000	2576800000	1975500000	4579800000	7170600000	710870000	811090000	1019000000	0.563646	-0.0296249	0.339935	0.382501	-0.181145
Aspartate carbamoyltransferase regulatory chain	Aspartate carbamoyltransferase regulatory chain	pyrI	P0A7F3	8	88.9	17.12	153	0	1.1848	0.99763	1.1883	1.214	1.0948	1.0911	1.1431	1.0842	740490000	795000000	1756300000	2187700000	1523100000	4569200000	5815100000	859830000	1231300000	1018100000	0.188781	0.062626	0.221197	0.200504	0.0117237
DNA-binding protein HU-alpha	DNA-binding protein HU-alpha	hupA	P0ACF0	4	57.8	9.5349	90	0	1.0328	1.014	1.1698	1.1723	1.0391	1.0146	1.1079	1.0986	1232700000	1209600000	2718000000	3039900000	2049000000	4234500000	5151000000	922490000	1187900000	999250000	0.0509544	0.0204844	0.187578	0.183264	0.13231
Phosphoglycerate kinase	Phosphoglycerate kinase	pgk	P0A799	22	92.5	41.118	387	0	1.1704	1.0119	1.0517	1.0312	1.1024	1.0264	1.0502	1.0394	845890000	865380000	3494600000	4170500000	2677700000	6362900000	7995300000	920370000	1151900000	996970000	0.184471	0.0273664	0.071694	0.0500489	-0.134422
30S ribosomal protein S7	30S ribosomal protein S7	rpsG	P02359	10	66.5	20.019	179	0	0.90089	0.98393	0.91554	0.92277	0.87368	0.98394	0.9553	0.93816	803550000	631850000	6247000000	7540800000	4280700000	4945900000	5348000000	970790000	1205300000	990020000	-0.172531	-0.0233651	-0.0963138	-0.103976	0.0685543
50S ribosomal protein L7/L12	50S ribosomal protein L7/L12	rplL	P0A7K2	12	84.3	12.295	121	0	0.72382	0.71169	0.60028	0.84911	1.1209	1.6479	1.2404	0.77844	1287100000	820230000	2611000000	2074600000	1112400000	6303800000	7174200000	814000000	1610800000	971540000	-0.116598	0.238536	-0.119761	-0.297298	-0.1807
5-methyltetrahydropteroyltriglutamate--homocysteine methyltransferase	5-methyltetrahydropteroyltriglutamate--homocysteine methyltransferase	metE	P25665	27	63.6	84.672	753	0	0.72161	1.0668	0.79147	0.73494	0.8017	0.97784	0.79849	0.8619	2410300000	1563500000	8627500000	10509000000	4418700000	20070000000	16501000000	1277400000	1568100000	958790000	-0.39279	0.0318469	-0.33101	-0.32478	0.0680102
Pyruvate dehydrogenase E1 component	Pyruvate dehydrogenase E1 component	aceE	P0AFG8	28	43.5	99.667	887	0	1.0525	0.9873	1.1889	1.2038	1.1137	1.0132	1.1976	1.1824	887620000	880520000	3426000000	3561300000	2758400000	5290400000	7120800000	791560000	1035500000	908440000	0.115166	0.000360629	0.254896	0.254715	0.139549
50S ribosomal protein L1	50S ribosomal protein L1	rplA	P0A7L0	16	63.7	24.729	234	0	0.87308	0.98934	0.86812	0.88532	0.79222	0.98612	0.88831	0.88395	1352000000	988380000	2808300000	3326000000	1721500000	6335400000	5351700000	1002500000	1279000000	899520000	-0.264218	-0.0178114	-0.187354	-0.176846	0.0873721
50S ribosomal protein L15	50S ribosomal protein L15	rplO	P02413	10	74.3	14.98	144	0	0.76817	1.0071	0.85514	0.86134	0.84484	1.0416	0.84284	0.89044	407330000	361870000	2799700000	3625100000	1742300000	6506800000	6626900000	997830000	1115100000	886280000	-0.310245	0.0347087	-0.236181	-0.191178	0.119066
Fructose-bisphosphate aldolase class 2	Fructose-bisphosphate aldolase class 2	fbaA	P0AB71	25	86.6	39.147	359	0	1.0318	0.96957	0.91231	0.91556	0.92959	0.99168	0.91742	0.92411	1050900000	957670000	2810300000	3057000000	1832000000	5124200000	5023600000	955930000	1126000000	881310000	-0.0281236	-0.0282266	-0.128369	-0.120553	-0.0924294
Protease 7	Protease 7	ompT	P09169	13	45.4	35.562	317	0	1.0699	1.0067	1.1505	1.1429	1.1507	0.89987	1.2937	1.4386	1104800000	1071100000	2510300000	2857800000	1945200000	3447200000	4405200000	666570000	762770000	867800000	0.15095	-0.0690205	0.289362	0.36821	0.21726
Malate synthase A	Malate synthase A	aceB	P08997	19	57.2	60.273	533	0	2.1694	1.0139	2.2195	2.1859	2.0361	0.92805	2.0684	2.3453	327420000	626940000	2303100000	2346000000	3401600000	2789300000	6732200000	402320000	436250000	866170000	1.07228	-0.0424939	1.10027	1.17989	0.107616
Carbamoyl-phosphate synthase large chain	Carbamoyl-phosphate synthase large chain	carB	P00968	35	45	117.84	1073	0	0.58465	0.99436	0.62663	0.64414	0.58292	0.99972	0.60882	0.60343	1092200000	604550000	3900900000	4170600000	1693800000	9458400000	5761100000	1475300000	1737500000	857190000	-0.776491	-0.00427671	-0.694963	-0.680879	0.0956117
Dihydrolipoyllysine-residue acetyltransferase component of pyruvate dehydrogenase complex	Dihydrolipoyllysine-residue acetyltransferase component of pyruvate dehydrogenase complex	aceF	P06959	27	60.6	66.095	630	0	1.0139	0.98363	1.0895	1.1263	1.099	1.0094	1.1032	1.1227	957070000	881020000	2944200000	3121200000	2286400000	5761300000	6685400000	772160000	933780000	850730000	0.0792245	-0.00503657	0.132708	0.169284	0.0900592
50S ribosomal protein L2	50S ribosomal protein L2	rplB	P60422	13	50.5	29.86	273	0	0.8046	1.0296	0.8758	0.86424	0.81848	0.94266	0.82034	0.90081	883910000	683400000	3473100000	3625400000	2068800000	6989000000	6170900000	969730000	1115300000	836540000	-0.301266	-0.0201502	-0.237745	-0.180291	0.120975
Dihydrolipoyl dehydrogenase	Dihydrolipoyl dehydrogenase	lpdA	P0A9P0	20	46.8	50.688	474	0	1.3666	0.9726	1.5978	1.6389	1.337	0.92789	1.4778	1.6068	624650000	772870000	1850300000	2174800000	2972500000	4844200000	6871800000	570180000	657530000	836530000	0.434882	-0.0736286	0.620868	0.69853	0.263648
Transaldolase B	Transaldolase B	talB	P0A870	16	68.5	35.219	317	0	1.0724	1.0032	1.227	1.2226	1.2548	1.027	1.3426	1.2908	634920000	648580000	3267600000	3553200000	2770200000	4187100000	5292100000	606370000	756020000	792820000	0.218595	0.0216219	0.361544	0.32964	0.111045
ATP synthase subunit alpha	ATP synthase subunit alpha	atpA	P0ABB0	12	46.6	55.221	513	0	1.2996	1.0066	1.5079	1.4814	1.2891	1.0183	1.4274	1.4357	283520000	315700000	2070500000	2414900000	2211200000	2994000000	4002300000	531100000	704660000	773630000	0.372228	0.0178507	0.553508	0.544535	0.172307
Trigger factor	Trigger factor	tig	P0A850	24	82.4	48.192	432	0	0.97214	1.0327	0.98098	0.97529	0.93375	1.0346	0.93949	0.94779	561360000	485460000	3917300000	4272800000	2693100000	6790300000	7145700000	873480000	1043400000	772300000	-0.0695351	0.0477478	-0.0585406	-0.0565812	0.0129539
50S ribosomal protein L4	50S ribosomal protein L4	rplD	P60723	11	85.1	22.086	201	0	0.71685	1.0533	0.91807	0.85533	0.86516	0.961	0.85984	0.88289	721510000	691930000	2718900000	3068900000	1593700000	4624200000	4560700000	852850000	1018300000	763510000	-0.338241	0.0102786	-0.169818	-0.202389	0.135852
50S ribosomal protein L3	50S ribosomal protein L3	rplC	P60438	15	81.3	22.243	209	0	0.89667	0.98871	0.91524	0.89178	0.85499	0.98547	0.85254	0.96589	660940000	518740000	2932700000	3337900000	1749500000	6932100000	6273700000	788150000	1028700000	751920000	-0.191277	-0.0187465	-0.178061	-0.106506	0.0847715
Glucose-specific phosphotransferase enzyme IIA component	Glucose-specific phosphotransferase enzyme IIA component	crr	P69783	16	97	18.251	169	0	0.9063	0.79583	0.83203	0.92638	0.99367	1.0511	0.95093	0.99053	857680000	703940000	1603500000	1548000000	870950000	2578600000	3185300000	804310000	1060700000	750000000	-0.0740234	-0.114871	-0.165726	-0.0612174	0.012806
30S ribosomal protein S13	30S ribosomal protein S13	rpsM	P0A7S9	5	61.9	13.099	118	0	0.88918	1.0427	0.96102	0.93391	0.89484	1.1099	1.0198	0.89944	1408500000	1224800000	2833600000	3228000000	1801600000	2654100000	2433600000	734570000	962530000	744240000	-0.164868	0.10608	-0.0139022	-0.125518	0.0393504
D-tagatose-1,6-bisphosphate aldolase subunit GatY	D-tagatose-1,6-bisphosphate aldolase subunit GatY	gatY	P0C8J6	11	41.2	30.812	284	0	4.9326	0.74129	6.7324	9.1169	3.8227	0.69424	4.7167	7.1005	127540000	657610000	221130000	176330000	973950000	892620000	3638100000	157290000	134500000	721000000	2.13016	-0.478417	2.51716	3.01947	0.889314
DNA-directed RNA polymerase subunit beta	DNA-directed RNA polymerase subunit beta	rpoC	P0A8T7	44	45	155.16	1407	0	0.98444	1.0327	0.98941	0.98235	0.93647	1.032	0.97736	0.97851	504180000	424810000	3467700000	3803800000	2398400000	6662200000	6643400000	751140000	905040000	715940000	-0.0582101	0.0459322	-0.0241717	-0.0285135	0.0296966
Aspartate carbamoyltransferase catalytic chain	Aspartate carbamoyltransferase catalytic chain	pyrB	P0A786	12	62.1	34.427	311	0	1.2557	1.0121	1.2649	1.2592	1.1035	1.0224	1.1802	1.1633	1782600000	1380300000	3079800000	3169100000	2496700000	5209700000	6235200000	597790000	748760000	714610000	0.238298	0.0246743	0.289893	0.276497	0.0381989
Uncharacterized protein YgaU	Uncharacterized protein YgaU	ygaU	P0ADE6	14	91.9	16.063	149	0	2.9795	0.8889	1.2777	1.4335	2.0243	1.0393	1.9966	1.9709	458150000	1291600000	680530000	691980000	621570000	1703300000	3438700000	466270000	385840000	707700000	1.32302	-0.0527453	0.711187	0.767401	-0.555624
50S ribosomal protein L6	50S ribosomal protein L6	rplF	P0AG55	9	89.3	18.904	177	0	0.30213	0.95548	0.84669	0.90613	0.83155	0.99639	0.84763	0.84188	332140000	244480000	2358400000	2287500000	1309100000	4930400000	5008600000	811070000	1078000000	701090000	-0.818987	-0.035143	-0.239294	-0.194287	0.6247
Aldehyde-alcohol dehydrogenase;Alcohol dehydrogenase;Acetaldehyde dehydrogenase [acetylating];Pyruvate-formate-lyase deactivase	Aldehyde-alcohol dehydrogenase	adhE	P0A9Q7	39	69.2	96.126	891	0	1.0701	1.045	0.80562	0.79344	1.0951	1.0485	0.89446	0.85282	1888700000	891480000	3079100000	3496100000	1851800000	5978000000	7111300000	708410000	896130000	688600000	0.1145	0.0659169	-0.234397	-0.280808	-0.395308
DNA-directed RNA polymerase subunit beta	DNA-directed RNA polymerase subunit beta	rpoB	P0A8V2	40	40.2	150.63	1342	0	0.9586	1.0607	1.0407	1.0091	0.97063	1.0637	0.97974	0.93705	672360000	612470000	3017000000	3259000000	2145500000	6573800000	6358100000	953190000	860660000	678990000	-0.0519749	0.0870554	0.0146695	-0.0393771	0.0125978
D-ribose-binding periplasmic protein	Ribose import binding protein RbsB	rbsB	P02925	12	71.3	30.95	296	0	4.3335	0.79453	5.1059	6.4646	3.9126	0.81893	4.0625	4.9827	189450000	662490000	595560000	417630000	1652200000	1201600000	5132700000	166440000	157740000	670810000	2.04371	-0.309842	2.19667	2.51694	0.473223
50S ribosomal protein L10	50S ribosomal protein L10	rplJ	P0A7J3	7	69.7	17.711	165	0	0.80905	0.95157	0.90826	0.90957	0.84973	0.9965	0.88317	0.85327	648450000	526340000	4057200000	4216800000	2475500000	4357200000	4342200000	745750000	926290000	668490000	-0.269877	-0.0379545	-0.158888	-0.182098	0.087779
Lysine/arginine/ornithine-binding periplasmic protein	Lysine/arginine/ornithine-binding periplasmic protein	argT	P09551	16	75	27.991	260	0	2.7838	0.89151	2.8303	3.1035	2.5726	0.84345	2.4537	3.0009	198500000	548290000	832250000	830130000	1636200000	1333300000	3428900000	255420000	353300000	668270000	1.42126	-0.205098	1.40163	1.60985	0.188586
50S ribosomal protein L5	50S ribosomal protein L5	rplE	P62399	13	75.4	20.301	179	0	0.83586	0.98221	0.88863	0.92406	0.85264	0.97401	0.87623	0.88087	964450000	769280000	2999000000	3581300000	2006500000	4978100000	4992000000	715000000	901090000	658910000	-0.244258	-0.0319314	-0.180446	-0.148057	0.0962007
50S ribosomal protein L24	50S ribosomal protein L24	rplX	P60624	12	84.6	11.316	104	0	0.70412	0.92666	0.79867	0.90422	0.80771	0.93665	0.79867	0.85279	1228700000	762350000	2399700000	2798800000	1432800000	4360800000	4148100000	764680000	938990000	643800000	-0.403704	-0.102132	-0.324329	-0.186878	0.216826
ATP synthase subunit beta	ATP synthase subunit beta	atpD	P0ABB4	10	39.6	50.325	460	0	1.2732	1.016	1.4832	1.5036	1.2671	0.94786	1.3355	1.4244	391760000	462070000	1896100000	2077500000	1831100000	2724300000	4336000000	465110000	529050000	627040000	0.344999	-0.0263079	0.49503	0.549916	0.204917
Pyruvate kinase I	Pyruvate kinase I	pykF	P0AD61	27	83.8	50.729	470	0	0.95037	0.9982	0.65424	0.65699	0.88069	1.0174	0.78371	0.78731	777780000	674840000	2384800000	2639700000	1063400000	4900200000	6903500000	753960000	847900000	601270000	-0.127321	0.0112094	-0.475986	-0.46963	-0.342309
6-phosphogluconate dehydrogenase, decarboxylating	6-phosphogluconate dehydrogenase, decarboxylating	gnd	P00350	24	76.3	51.481	468	0	0.69353	1.0304	0.75408	0.75073	0.723	1.0263	0.74917	0.71769	836900000	548590000	1831500000	1967600000	950580000	4855400000	4055200000	781080000	981920000	599470000	-0.497639	0.0403314	-0.411915	-0.445735	0.0519035
DNA-binding protein H-NS	DNA-binding protein H-NS	hns	P0ACF8	9	86.1	15.539	137	0	1.3989	0.92529	1.2864	1.4403	1.3207	0.94279	1.1806	1.2554	444800000	534510000	2793800000	3142000000	3022000000	4368200000	6260300000	503040000	591470000	590580000	0.443394	-0.0984438	0.302758	0.43066	-0.0127345
Transketolase 1	Transketolase 1	tktA	P27302	16	31.8	72.211	663	0	1.2281	0.95302	1.3371	1.3616	1.2136	0.9742	1.3592	1.4419	128130000	140810000	1129800000	1220400000	983950000	3946100000	5091600000	476760000	480050000	582860000	0.287886	-0.0534787	0.430981	0.487229	0.199343
Cystine-binding periplasmic protein	L-cystine-binding protein FliY	fliY	P0AEM9	19	82.3	29.039	266	0	1.0586	0.99452	1.0983	1.1363	1.1056	0.94208	1.0638	1.1427	582810000	554330000	1713800000	1782400000	1338500000	3320000000	4055800000	548710000	608220000	580490000	0.113834	-0.046474	0.112433	0.188401	0.0745671
50S ribosomal protein L9	50S ribosomal protein L9	rplI	P0A7R1	9	91.3	15.769	149	0	0.90554	0.99107	0.88588	0.88343	0.85825	1.0581	0.86333	0.82018	394040000	308220000	2809700000	3152300000	1751200000	3095900000	3100800000	660650000	782210000	579490000	-0.181321	0.0350397	-0.193296	-0.231405	-0.0500837
Glutamine synthetase	Glutamine synthetase	glnA	P0A9C5	16	48.2	51.903	469	0	0.5377	1.0068	0.59907	0.62549	0.4569	1.0042	0.49886	0.50351	1390200000	747530000	3316200000	3609600000	1303900000	6275400000	3615400000	1172700000	1429800000	574450000	-1.00781	0.00791308	-0.865214	-0.824955	0.182857
Chaperone protein Skp	Chaperone protein Skp	skp	P0AEU7	8	72.7	17.688	161	0	0.93609	1.0336	0.89262	0.87497	0.91456	1.0064	0.88866	0.88659	681190000	557260000	2285100000	2532900000	1422700000	4511800000	4433800000	642200000	773570000	561810000	-0.111968	0.0285692	-0.167086	-0.183146	-0.0711785
50S ribosomal protein L18	50S ribosomal protein L18	rplR	P0C018	6	49.6	12.769	117	0	0.87105	0.94842	0.92298	0.96024	0.81737	0.97892	0.8104	0.93143	313580000	270080000	1047900000	1153800000	614360000	2499400000	2356300000	715570000	830820000	558990000	-0.244326	-0.0533889	-0.206412	-0.0803396	0.163987
Major outer membrane lipoprotein Lpp	Major outer membrane lipoprotein Lpp	lpp	P69776	3	62.8	8.3234	78	0	1.024	1.0234	1.4014	1.2454	1.0766	0.91362	0.5664	0.62685	645850000	776540000	2905400000	3348300000	2977700000	4247600000	5288800000	1042700000	1098100000	558790000	0.0708015	-0.0461611	-0.0234164	-0.0952269	-0.166028
Cold shock-like protein CspE	Cold shock-like protein CspE	cspE	P0A972	4	78.3	7.4634	69	0	1.2165	1.0068	1.3298	1.2894	1.0226	1.0282	1.0465	1.0479	564180000	598130000	1017700000	1139800000	865460000	2087400000	2601400000	491200000	632570000	556510000	0.162919	0.0250288	0.248717	0.224843	0.061924
Cold shock-like protein CspC	Cold shock-like protein CspC	cspC	P0A9Y6	4	78.3	7.4023	69	0	1.0312	1.0178	1.1237	1.0824	0.98995	0.96499	0.92715	0.98644	504760000	503660000	1332800000	1812400000	1250500000	1647700000	1762000000	572770000	695070000	544570000	0.0151764	-0.0124681	0.036222	0.0488221	0.0336457
ATP synthase subunit b	ATP synthase subunit b	atpF	P0ABA0	10	65.4	17.264	156	0	1.3298	0.98644	1.4319	1.5201	1.2421	0.94945	1.3388	1.3813	344500000	443270000	1292700000	1357300000	1320600000	2389700000	2987400000	385480000	472800000	533780000	0.362835	-0.047003	0.470251	0.536749	0.173915
2-iminobutanoate/2-iminopropanoate deaminase	2-iminobutanoate/2-iminopropanoate deaminase	ridA	P0AF93	5	85.9	13.611	128	0	0.97524	0.84946	1.1664	1.4878	1.3988	1.0995	1.4191	1.3303	163260000	148670000	1170900000	1093400000	779200000	1340700000	2128100000	346450000	460960000	533060000	0.247344	-0.0372955	0.370443	0.494723	0.247379
50S ribosomal protein L22	50S ribosomal protein L22	rplV	P61175	12	76.4	12.226	110	0	0.8517	0.94728	0.83696	0.89416	0.88531	1.0049	0.89427	0.91557	1350800000	1051800000	2325000000	3238300000	1576600000	5110200000	4734700000	586910000	737250000	532550000	-0.203394	-0.0349139	-0.208203	-0.144226	0.0591684
30S ribosomal protein S4	30S ribosomal protein S4	rpsD	P0A7V8	11	60.2	23.469	206	0		0.90444	0.87819	0.88671	0.87284	0.99142	0.873	0.88185	6547300		3166700000	3438300000	1869100000	4521100000	3654500000	614210000	749900000	530560000	-0.196211	-0.0771476	-0.191664	-0.177425	0.018786
Phosphoenolpyruvate carboxykinase [ATP]	Phosphoenolpyruvate carboxykinase [ATP]	pckA	P22259	23	67.8	59.643	540	0	8.3218	0.7433	9.0346	12.81	6.2061	0.61933	7.1717	12.234	78995000	363040000	341260000	259830000	2273000000	885360000	5692800000	73018000	56686000	529620000	2.86075	-0.553606	3.01848	3.64639	0.785639
30S ribosomal protein S3	30S ribosomal protein S3	rpsC	P0A7V3	14	60.1	25.983	233	0	0.86579	0.99564	0.85316	0.84869	0.90208	1.0679	0.87919	0.87076	678610000	528520000	2262200000	2586800000	1301700000	5126000000	4668800000	600560000	750910000	509550000	-0.177988	0.0451214	-0.20727	-0.218053	-0.040065
30S ribosomal protein S8	30S ribosomal protein S8	rpsH	P0A7W7	12	95.4	14.126	130	0	0.81612	1.0039	0.87786	0.85351	0.91358	1.0399	0.94806	0.91835	557270000	470140000	2073300000	2224700000	1292600000	4226800000	4016000000	521870000	693920000	505390000	-0.209478	0.031254	-0.131376	-0.174735	0.0347428
Dihydrolipoyllysine-residue succinyltransferase component of 2-oxoglutarate dehydrogenase complex	Dihydrolipoyllysine-residue succinyltransferase component of 2-oxoglutarate dehydrogenase complex	sucB	P0AFG6	15	45.9	44.011	405	0	1.6816	1.0202	1.8671	1.9029	1.5647	0.93119	1.8003	1.9818	239420000	341580000	1202200000	1327800000	1770900000	2144000000	3324800000	295570000	303610000	497040000	0.698796	-0.0354979	0.874758	0.957803	0.259007
Glucose-6-phosphate isomerase	Glucose-6-phosphate isomerase	pgi	P0A6T1	27	60.8	61.529	549	0	1.1309	1.0167	1.0399	1.026	1.1092	1.0394	1.0988	1.0827	315490000	355510000	1555200000	1686100000	1198100000	3946400000	4598200000	426260000	540080000	491690000	0.163563	0.0399104	0.0967341	0.0763539	-0.0872093
Lactaldehyde dehydrogenase	Lactaldehyde dehydrogenase	aldA	P25553	14	43.8	52.272	479	0	6.2064	0.8585	6.5963	7.9341	5.0366	0.68955	5.2201	7.2237	57999000	213590000	379570000	321960000	1745900000	930550000	5898500000	91320000	74809000	484050000	2.49096	-0.369548	2.56272	2.92199	0.431033
50S ribosomal protein L13	50S ribosomal protein L13	rplM	P0AA10	8	72.5	16.018	142	0	0.86821	1.0254	0.87381	0.88418	0.83769	0.96281	0.82085	0.86748	534880000	439090000	1889000000	2513600000	1199600000	4454000000	3999000000	551800000	712080000	471510000	-0.229467	-0.00852985	-0.239004	-0.191277	0.0381897
Osmotically-inducible protein Y	Osmotically-inducible protein Y	osmY	P0AFH8	10	63.7	21.073	201	0	1.1812	1.0163	0.60652	0.62579	1.0058	1.1196	0.66593	0.5579	966020000	1018900000	1729200000	1811700000	767540000	2535900000	3030100000	675830000	883270000	459430000	0.128953	0.0948441	-0.652391	-0.756709	-0.885662
Aspartate aminotransferase	Aspartate aminotransferase	aspC	P00509	18	57.8	43.573	396	0	1.4117	1.0446	1.5007	1.4368	1.3942	0.96903	1.4219	1.5237	399280000	497520000	1107600000	1099100000	1039700000	2314800000	3510200000	313760000	373500000	453670000	0.488464	0.00979862	0.547252	0.565841	0.0773773
Translation initiation factor IF-2	Translation initiation factor IF-2	infB	P0A705	34	59.6	97.349	890	0	0.8942	0.9591	0.97979	0.99545	0.94519	0.97161	0.9298	1.009	242330000	229770000	1705900000	1709100000	1148200000	3327100000	3502700000	497660000	588690000	453080000	-0.120773	-0.0508685	-0.0667371	0.00320643	0.123979
50S ribosomal protein L21	50S ribosomal protein L21	rplU	P0AG48	6	80.6	11.564	103	0	1.13	0.97782	0.84908	0.93417	0.85636	1.0048	0.88639	0.9143	265560000	291810000	1573200000	1769600000	993300000	4317900000	4161900000	506320000	676180000	452230000	-0.00987289	-0.0125918	-0.204674	-0.113668	-0.103795
50S ribosomal protein L16	50S ribosomal protein L16	rplP	P0ADY7	7	61.8	15.281	136	0	0.81047	1.0466	0.88507	0.83947	0.82949	1.0568	0.87988	0.85692	132810000	97890000	2183600000	2361500000	1333900000	3022300000	2691100000	467460000	634160000	422560000	-0.286339	0.0727232	-0.180373	-0.237532	0.0488073
6,7-dimethyl-8-ribityllumazine synthase	6,7-dimethyl-8-ribityllumazine synthase	ribE	P61714	2	25.6	16.156	156	0	2.966	1.0117	1.1545	1.2421	0.99084	1.0478	1.1631	1.162	198720000	225580000	400460000	408900000	332660000	664180000	736500000	332650000	378790000	412230000	0.984349	0.0422941	0.212632	0.265497	-0.718852
Phosphoenolpyruvate-protein phosphotransferase	Phosphoenolpyruvate-protein phosphotransferase	ptsI	P08839	27	65.9	63.561	575	0	0.5512	1.0062	0.42855	0.44636	0.51986	1.009	0.50394	0.51197	712790000	345380000	2509900000	2619400000	795010000	4588900000	2539300000	793100000	931310000	381730000	-0.900961	0.010923	-1.10084	-1.06141	-0.160445
D-3-phosphoglycerate dehydrogenase	D-3-phosphoglycerate dehydrogenase	serA	P0A9T0	9	37.3	44.175	410	0	0.59163	1.0107	0.62528	0.64379	0.63613	1.0576	0.73027	0.68376	587350000	363500000	1685800000	2294400000	752280000	3842400000	2873700000	552840000	715510000	381660000	-0.703971	0.0484455	-0.561122	-0.591234	0.112738
Triosephosphate isomerase	Triosephosphate isomerase	tpiA	P0A858	13	78.4	26.972	255	0	1.2402	1.0296	1.0957	1.0683	1.2568	1.0831	1.1789	1.128	280960000	315120000	902540000	1010200000	689340000	2360300000	3148200000	330080000	414600000	377190000	0.320196	0.0790879	0.185613	0.135075	-0.185121
Phosphoserine aminotransferase	Phosphoserine aminotransferase	serC	P23721	15	68	39.783	362	0	0.65699	1.0349	0.67135	0.65992	0.68264	1.0016	0.68435	0.66777	506130000	310750000	2354000000	2656400000	1128400000	3852100000	2811000000	538100000	650710000	367990000	-0.578165	0.0260918	-0.560962	-0.591082	-0.0129163
50S ribosomal protein L25	50S ribosomal protein L25	rplY	P68919	8	78.7	10.693	94	0	0.70374	0.94143	0.83991	0.94058	0.83004	0.98289	0.9589	0.99927	581780000	446250000	1912400000	2034200000	1173300000	2619800000	2550800000	404470000	452460000	365770000	-0.382908	-0.0556513	-0.152957	-0.0440549	0.338854
50S ribosomal protein L19	50S ribosomal protein L19	rplS	P0A7K6	7	57.4	13.133	115	0	0.7418	1.0485	0.8145	0.84278	0.89061	1.1211	0.92189	0.86298	369730000	218050000	1308900000	1555700000	835470000	1079000000	925340000	402480000	506050000	363880000	-0.292997	0.117429	-0.203909	-0.229585	0.0634112
50S ribosomal protein L20	50S ribosomal protein L20	rplT	P0A7L3	5	30.5	13.497	118	0	0.88119	0.91504	0.87986	0.92798	0.90111	1.0793	1.0176	1.0177	817460000	778720000	1029100000	1115900000	625680000	2040000000	2081100000	362360000	438550000	363210000	-0.16626	-0.00408862	-0.0759305	-0.0397255	0.126534
D-tagatose-1,6-bisphosphate aldolase subunit GatZ	D-tagatose-1,6-bisphosphate aldolase subunit GatZ	gatZ	P0C8J8	9	48.6	47.108	420	0		0.7955	10.065	12.151	3.5057	0.78646	3.7846	4.7834			93835000	83036000	684880000	479350000	1735800000	84407000	83390000	363130000	1.8097	-0.338287	2.79177	3.08188	1.27218
30S ribosomal protein S17	30S ribosomal protein S17	rpsQ	P0AG63	4	42.9	9.7043	84	0		0.96715	0.87289	0.93767	0.81688	1.0372	0.9431	0.88385			2287100000	2554900000	1350700000	3034600000	2219600000	402090000	533800000	362290000	-0.291804	0.00313445	-0.139244	-0.134857	0.156947
Glutamate decarboxylase beta	Glutamate decarboxylase beta	gadB	P69910	16	55.2	52.668	466	0	3.0532	0.94102	1.3118	1.4023	1.3395	0.95626	1.4809	1.702	308220000	906320000	485010000	489430000	486490000	1213800000	1813100000	204170000	261130000	359310000	1.13511	-0.0760674	0.481661	0.634268	-0.50084
Glutamine-binding periplasmic protein	Glutamine-binding periplasmic protein	glnH	P0AEQ3	18	74.2	27.19	248	0	1.9886	0.91958	2.2387	2.3755	2.1317	0.98886	2.2144	2.2211	303470000	525290000	855380000	800520000	1186700000	1349800000	3373300000	165450000	230170000	356330000	1.04275	-0.0676062	1.15481	1.20057	0.157818
30S ribosomal protein S20	30S ribosomal protein S20	rpsT	P0A7U7	7	54	9.6843	87	0	0.60881	0.78862	0.64879	0.88789	0.63745	0.82889	0.66962	0.81285	597410000	402290000	1623700000	1410500000	745610000	3131300000	1888100000	542490000	549960000	355160000	-0.682395	-0.306225	-0.601201	-0.233837	0.448558
Fumarate hydratase class I, aerobic	Fumarate hydratase class I, aerobic	fumA	P0AC33	26	73	60.298	548	0	2.686	0.96041	3.5895	3.8251	2.8553	0.8677	2.9178	3.5649	129750000	313390000	775720000	787330000	1894500000	1051400000	2635800000	113330000	117390000	353180000	1.47022	-0.129647	1.70206	1.88557	0.41535
NADP-dependent malic enzyme	NADP-dependent malic enzyme	maeB	P76558	22	37.5	82.416	759	0	2.7796	0.92687	3.4373	3.7362	2.6113	0.93163	2.9586	3.1917	72562000	157160000	445880000	389920000	988290000	929090000	2445000000	116970000	116970000	351400000	1.43053	-0.105861	1.67715	1.79242	0.361892
Histidine-binding periplasmic protein	Histidine-binding periplasmic protein	hisJ	P0AEU0	15	61.9	28.483	260	0	0.80301	0.90216	0.88427	0.98528	0.88202	0.95152	1.0195	1.0429	455570000	347860000	1954500000	1862400000	1177400000	2628700000	2674300000	359180000	404810000	347010000	-0.247226	-0.109608	-0.0711408	0.0201857	0.267411
3-isopropylmalate dehydratase large subunit	3-isopropylmalate dehydratase large subunit	leuC	P0A6A6	13	39.1	49.881	466	0	1.0062	1.0061	1.103	1.0802	1.0219	1.0309	1.0651	1.0366	358680000	304480000	841010000	931980000	788350000	1555900000	1950600000	338870000	409720000	341780000	0.0201288	0.026446	0.116431	0.081885	0.0617562
Maltose-binding periplasmic protein	Maltose-binding periplasmic protein	malE	P0AEX9	22	69.2	43.387	396	0	3.2297	0.89289	3.4707	3.9153	3.1164	0.88084	3.0878	3.4119	128210000	379870000	327570000	294600000	829120000	1267500000	3677300000	110440000	114070000	341380000	1.66587	-0.173214	1.71337	1.87326	0.207392
50S ribosomal protein L11	50S ribosomal protein L11	rplK	P0A7J7	5	51.4	14.875	142	0		1.037	0.90141	0.94042	0.85569	1.058	0.89513	0.84744	353620000	250400000	992740000	1372200000	637930000	1572000000	1391400000	398560000	465710000	338400000	-0.22484	0.0669502	-0.154779	-0.161766	0.0630736
50S ribosomal protein L31	50S ribosomal protein L31	rpmE	P0A7M9	5	88.6	7.871	70	0		0.95946	0.89686	0.92833	0.87159	0.92848	0.96572	0.97793	7205300	768440	746900000	816120000	436250000	2136200000	1990200000	444690000	473750000	337490000	-0.198278	-0.0831871	-0.102698	-0.0692551	0.129023
30S ribosomal protein S10	30S ribosomal protein S10	rpsJ	P0A7R5	6	100	11.735	103	0	0.8378	1.0511	0.90954	0.88106	0.8644	0.96284	0.84993	0.88691	83688000	64601000	2078000000	2334300000	1341200000	3951200000	4091000000	378040000	460600000	336700000	-0.232599	0.0100207	-0.184859	-0.177906	0.0546932
NADP-specific glutamate dehydrogenase	NADP-specific glutamate dehydrogenase	gdhA	P00370	14	46.3	48.581	447	0	0.99448	1.1258	1.1901	1.0536	0.83937	1.0231	0.86425	0.90104	141320000	277120000	843230000	944320000	677870000	2985000000	2863300000	369890000	434070000	330790000	-0.125124	0.103598	0.038682	-0.0330971	0.0920273
ABC transporter arginine-binding protein 1	ABC transporter arginine-binding protein 1	artJ	P30860	12	68.3	26.829	243	0	0.67235	0.9709	0.70087	0.73898	0.66841	0.97256	0.74237	0.75826	734830000	430650000	1319200000	1424400000	669460000	2541500000	1954500000	433430000	488000000	325660000	-0.576949	-0.0413726	-0.470689	-0.417695	0.159254
S-adenosylmethionine synthase	S-adenosylmethionine synthase	metK	P0A817	14	49	41.951	384	0	0.70193	1.066	0.74463	0.73667	0.73356	1.0286	0.79562	0.77278	545130000	311400000	2401200000	2643900000	1232800000	4450900000	3431800000	403050000	493040000	314780000	-0.478457	0.0666748	-0.376835	-0.405977	0.0724797
Bifunctional aspartokinase/homoserine dehydrogenase 1;Aspartokinase;Homoserine dehydrogenase	Bifunctional aspartokinase/homoserine dehydrogenase 1	thrA	P00561	21	50	89.119	820	0	0.71342	1.0764	0.94701	0.90623	0.80124	1.0147	0.92858	0.92326	499660000	386780000	1478700000	1657100000	1004900000	2226200000	1941500000	341840000	402460000	314180000	-0.401006	0.0642621	-0.0926555	-0.128558	0.272448
Peptidoglycan-associated lipoprotein	Peptidoglycan-associated lipoprotein	pal	P0A912	6	52	18.824	173	0	1.3347	1.0453	1.2835	1.2792	1.0832	0.74495	0.93817	1.3129	355990000	424670000	1154300000	1265300000	1069400000	1722400000	2117900000	362540000	284240000	313930000	0.273755	-0.159839	0.151645	0.374121	0.100367
Inorganic pyrophosphatase	Inorganic pyrophosphatase	ppa	P0A7A9	10	56.2	19.703	176	0	1.0019	1.0597	1.2009	1.1619	1.5842	1.9293	1.745	0.90867	175350000	140830000	485560000	578460000	365200000	1106600000	2015800000	190590000	438920000	313910000	0.370778	0.579663	0.558708	0.050028	-0.32075
Alanine--tRNA ligase	Alanine--tRNA ligase	alaS	P00957	31	51.9	96.031	876	0	0.85536	1.0029	0.87933	0.8799	0.86302	0.97896	0.9594	0.96564	498120000	359820000	1410000000	1474700000	859550000	2341500000	2270300000	349970000	402530000	313040000	-0.218951	-0.0131449	-0.12129	-0.115957	0.102994
Energy-dependent translational throttle protein EttA	Energy-dependent translational throttle protein EttA	ettA	P0A9W3	22	59.8	62.442	555	0	1.2194	0.99708	1.1775	1.1931	1.3269	1.0066	1.3076	1.2768	223550000	237460000	1012100000	1083900000	860000000	2066000000	2780600000	182640000	216900000	308780000	0.348402	0.00265212	0.313304	0.304453	-0.0439498
2,3-bisphosphoglycerate-dependent phosphoglycerate mutase	2,3-bisphosphoglycerate-dependent phosphoglycerate mutase	gpmA	P62707	14	89.2	28.556	250	0	1.2421	1.064	1.1445	1.1184	1.2779	1.0407	1.2109	1.1565	152940000	223900000	1265100000	1442300000	974190000	1830500000	2571800000	252540000	301160000	303210000	0.333424	0.0736146	0.235972	0.185803	-0.147621
Spermidine/putrescine-binding periplasmic protein	Spermidine/putrescine-binding periplasmic protein	potD	P0AFK9	16	62.1	38.867	348	0	1.1092	0.90716	1.1003	1.2003	1.167	0.99163	1.2489	1.2611	598010000	398230000	1076200000	1084600000	838280000	1929500000	2541600000	240020000	300580000	297080000	0.186627	-0.0749196	0.23217	0.299479	0.112852
Adenylate kinase	Adenylate kinase	adk	P69441	14	68.2	23.586	214	0	1.0873	0.93289	1.1289	1.2268	0.98219	0.93669	1.0881	1.1545	196970000	178380000	1161900000	1229100000	1012100000	2512900000	2366100000	254750000	312860000	296040000	0.0492753	-0.0972858	0.148609	0.251749	0.202474
Argininosuccinate synthase	Argininosuccinate synthase	argG	P0A6E4	12	47.4	49.898	447	0	0.57179	0.97994	0.64686	0.67747	0.62803	1.0152	0.68654	0.6722	732630000	377730000	2191600000	2319600000	991650000	3030200000	2218500000	441110000	526880000	293780000	-0.737182	-0.00351002	-0.58489	-0.567393	0.169789
ATP synthase gamma chain	ATP synthase gamma chain	atpG	P0ABA6	15	78.4	31.577	287	0	1.2926	0.8997	1.4253	1.5833	1.2454	0.90082	1.304	1.4737	366690000	426830000	714060000	743040000	688740000	1714900000	2288600000	213080000	239680000	292210000	0.343692	-0.151586	0.448531	0.612117	0.268424
Glutamate synthase [NADPH] large chain	Glutamate synthase [NADPH] large chain	gltB	P09831	31	35	163.3	1486	0	0.3842	1.0916	0.41352	0.39234	0.41258	1.0003	0.42109	0.41906	846420000	260870000	2550400000	2841800000	920370000	5764800000	2306900000	736630000	877020000	290820000	-1.32775	0.0648139	-1.26083	-1.30151	0.0262319
Leucine-specific-binding protein	Leucine-specific-binding protein	livK	P04816	17	67.2	39.378	369	0	0.88889	0.99655	0.94514	0.96788	0.86096	0.98537	0.989	1.0048	248160000	198320000	1267500000	1320600000	911680000	1787500000	1599800000	288580000	345100000	289250000	-0.192769	-0.0131013	-0.0483078	-0.0198431	0.172926
Galactitol permease IIC component	Galactitol permease IIC component	gatC	P69831	5	10.9	48.364	451	0	3.4873	0.76093	5.8066	7.8171	3.5812	0.63469	4.4818	7.1878	48126000	179900000	258310000	246210000	1043500000	433200000	1706100000	52384000	48848000	288960000	1.8214	-0.519094	2.36295	2.90736	1.08596
Uracil phosphoribosyltransferase	Uracil phosphoribosyltransferase	upp	P0A8F0	7	66.8	22.533	208	0	1.134	1.0245	1.1177	1.1207	1.1179	1.0268	1.0413	1.0442	325010000	318830000	803440000	865690000	621940000	1127400000	1417400000	274730000	388120000	288690000	0.171143	0.0365385	0.110363	0.1143	-0.0568424
Protein YdgA	Protein YdgA	ydgA	P77804	27	79.1	54.688	502	0	1.3669	1.0159	1.2908	1.2935	1.2493	1.0044	1.2084	1.1717	149480000	183550000	450150000	616090000	431150000	1564200000	2070000000	293250000	305570000	286430000	0.387473	0.0145695	0.321466	0.301705	-0.0857681
Acetyl-coenzyme A synthetase	Acetyl-coenzyme A synthetase	acs	P27550	14	44.6	72.093	652	0	7.6024	0.67725	9.1933	13.934	6.7183	0.57914	7.5086	12.945	59951000	428670000	191730000	139920000	1254200000	1225700000	4277700000	39228000	25908000	285690000	2.84003	-0.670716	3.06194	3.74841	0.908377
Superoxide dismutase [Fe]	Superoxide dismutase [Fe]	sodB	P0AGD3	7	44.6	21.265	193	0	1.2436	0.95463	1.3301	1.4587	1.1253	0.96866	1.2422	1.331	354220000	414350000	834870000	805140000	756630000	1310700000	1904200000	235040000	257350000	280580000	0.244217	-0.0564237	0.363059	0.48011	0.235893
Phosphoribosylformylglycinamidine synthase	Phosphoribosylformylglycinamidine synthase	purL	P15254	24	27.6	141.4	1295	0	0.97065	0.9743	0.948	0.97193	0.91955	0.98496	0.94847	0.94895	146820000	115510000	1012700000	1020400000	819950000	3135300000	2935100000	312700000	358020000	277610000	-0.0814611	-0.0296911	-0.0766834	-0.0582326	0.0232285
Polyribonucleotide nucleotidyltransferase	Polyribonucleotide nucleotidyltransferase	pnp	P05055	19	44.2	77.1	711	0	1.132	0.96049	1.1585	1.2194	0.96736	0.96756	1.0621	1.0892	309640000	340100000	1115000000	1107700000	1233900000	2157300000	2326900000	201090000	240630000	274450000	0.0699496	-0.0528575	0.15095	0.207018	0.137069
Galactitol-specific phosphotransferase enzyme IIA component	Galactitol-specific phosphotransferase enzyme IIA component	gatA	P69828	7	92	16.907	150	0	2.987	0.85597	3.445	4.1493	3.0477	0.87285	2.667	3.1785	183240000	468660000	377740000	349960000	1164000000	1038700000	3274100000	96374000	94957000	273630000	1.59328	-0.210212	1.61164	1.87338	0.280098
Universal stress protein A	Universal stress protein A	uspA	P0AED0	6	93.8	16.066	144	0	1.1441	0.90426	1.3042	1.452	1.4114	1.0216	1.4184	1.4051	22808000	22559000	818430000	789330000	712260000	2109800000	2543800000	192360000	218640000	271760000	0.353606	-0.0544972	0.444985	0.514552	0.160946
Chaperone protein HtpG	Chaperone protein HtpG	htpG	P0A6Z3	30	65.5	71.422	624	0	1.0982	1.0486	1.0551	1.0472	1.2502	1.0363	1.3017	1.2968	344960000	232330000	1505900000	1147200000	1303300000	1225300000	1469600000	144650000	176750000	271320000	0.231678	0.0599782	0.236829	0.228973	-0.00270559
Threonine synthase	Threonine synthase	thrC	P00934	15	64.3	47.113	428	0	0.7969	1.0449	0.94142	0.91019	0.84421	0.95169	0.88577	0.91685	393730000	280400000	2007600000	2156000000	1307800000	4162100000	3794800000	314200000	346800000	269460000	-0.285328	-0.00246189	-0.130373	-0.130492	0.154836
2-oxoglutarate dehydrogenase E1 component	2-oxoglutarate dehydrogenase E1 component	sucA	P0AFG3	22	38.4	105.06	933	0	1.5553	0.96077	1.8352	1.8565	1.6233	0.88363	1.8492	2.0349	201080000	272900000	583000000	548340000	722810000	1510800000	2617400000	160890000	167640000	266550000	0.668391	-0.116848	0.88143	0.960289	0.291898
Phosphoenolpyruvate carboxylase	Phosphoenolpyruvate carboxylase	ppc	P00864	22	30.7	99.061	883	0	0.54572	1.0148	0.53135	0.54688	0.56407	0.96179	0.57345	0.60378	273950000	231070000	1692000000	1823700000	682200000	4632200000	2733700000	469760000	542860000	264600000	-0.849713	-0.0169864	-0.856215	-0.797538	0.0521749
Isoleucine--tRNA ligase	Isoleucine--tRNA ligase	ileS	P00956	31	47.9	104.3	938	0	1.0107	1.0059	1.0837	1.1394	1.0379	0.98982	1.0943	1.0778	275440000	203210000	767580000	781640000	568110000	1635200000	1694800000	233040000	278140000	264180000	0.0346383	-0.00309068	0.123004	0.148739	0.114101
50S ribosomal protein L23	50S ribosomal protein L23	rplW	P0ADZ0	7	60	11.199	100	0	0.84075	0.94753	0.84991	0.92439	0.77454	0.98103	0.87433	0.97472	204200000	169260000	1032600000	1208000000	650600000	2240200000	1838200000	311140000	386160000	263660000	-0.308207	-0.052476	-0.214039	-0.0746765	0.23353
Cell division protein FtsZ	Cell division protein FtsZ	ftsZ	P0A9A6	16	50.4	40.323	383	0	0.88815	0.9736	0.93312	1.0163	1.0001	1.0244	1.0346	1.019	194870000	159450000	879820000	918030000	627970000	1928800000	2077200000	264190000	314120000	262710000	-0.0829502	-0.00144342	-0.0234751	0.0252415	0.108192
Succinate dehydrogenase flavoprotein subunit	Succinate dehydrogenase flavoprotein subunit	sdhA	P0AC41	14	46.9	64.421	588	0	1.8865	0.9046	2.396	2.5701	1.9934	0.90758	2.3608	2.4101	198680000	376370000	624460000	641760000	1052200000	2158300000	4034600000	123000000	114970000	257610000	0.956019	-0.142274	1.24999	1.3162	0.360184
Cysteine desulfurase IscS	Cysteine desulfurase IscS	iscS	P0A6B7	10	33.4	45.089	404	0	0.9618	1.0307	1.0809	1.0742	1.0544	0.99827	1.1461	1.1401	184090000	181990000	775210000	823580000	620930000	1211400000	1404800000	216120000	263390000	252470000	0.0116388	0.0207475	0.155102	0.146851	0.135212
Leucine--tRNA ligase	Leucine--tRNA ligase	leuS	P07813	29	43.1	97.233	860	0	0.98063	1.002	0.98127	1.003	0.9986	1.0316	1.0454	1.0369	406750000	348380000	1649400000	1599200000	1161400000	3087500000	3089900000	245930000	292140000	252290000	-0.0150607	0.0240359	0.0191112	0.0284984	0.0435592
Thioredoxin-1	Thioredoxin-1	trxA	P0AA25	7	71.6	11.806	109	0	0.87611	0.89999	0.79711	0.88472	1.0875	1.2706	1.0538	0.8552	334770000	251310000	886950000	887630000	496780000	1467700000	1986700000	235460000	346940000	251660000	-0.0264916	0.118087	-0.111765	-0.200979	-0.174487
30S ribosomal protein S14	30S ribosomal protein S14	rpsN	P0AG59	6	51.5	11.58	101	0	0.69817	0.86046	0.76343	0.93703	0.77526	0.89843	0.74518	0.8684	55481000	35972000	874150000	785690000	474900000	1315800000	1092500000	364770000	359780000	250370000	-0.440821	-0.185335	-0.40678	-0.147658	0.293164
3-hydroxydecanoyl-[acyl-carrier-protein] dehydratase	3-hydroxydecanoyl-[acyl-carrier-protein] dehydratase	fabA	P0A6Q3	8	47.1	18.969	172	0	1.1052	0.9426	1.1343	1.2392	1.1376	1.0722	1.2869	1.1852	181260000	172770000	774390000	727470000	624590000	1499000000	1800200000	191170000	236240000	248540000	0.165301	0.0106366	0.275722	0.277628	0.112327
Glutamate/aspartate periplasmic-binding protein	Glutamate/aspartate import solute-binding protein	gltI	P37902	17	72.8	33.42	302	0	1.4013	0.93639	1.4413	1.5122	1.2495	0.97152	1.1967	1.2501	377210000	450090000	809590000	806360000	874350000	1673500000	2185800000	202540000	214950000	235650000	0.406428	-0.0680069	0.399445	0.46587	0.0594422
30S ribosomal protein S19	30S ribosomal protein S19	rpsS	P0A7U3	6	41.3	10.43	92	0	0.60304	0.88439	0.78817	0.92902	0.84393	0.95173	0.80569	0.9113	247900000	213290000	1060200000	1184200000	631580000	2042700000	2391000000	278100000	313510000	232420000	-0.466965	-0.12334	-0.327475	-0.120043	0.346922
Adenylosuccinate synthetase	Adenylosuccinate synthetase	purA	P0A7D4	13	51.4	47.344	432	0	1.0054	1.066	1.0447	1.013	1.1143	1.0032	1.0239	1.0438	268600000	247550000	963590000	1046800000	689410000	1834300000	2149200000	226120000	264480000	229160000	0.0838601	0.0490731	0.0486547	0.0404015	-0.0434586
Outer membrane protein TolC	Outer membrane protein TolC	tolC	P02930	8	29.6	53.74	493	0	1.1127	1.0039	1.1514	1.1179	1.1343	1.0689	1.1751	1.1303	194920000	204460000	541650000	594830000	436460000	1109500000	1338300000	187520000	243170000	225560000	0.168	0.0515809	0.218161	0.16877	0.000770259
Uncharacterized protein YqjD	Uncharacterized protein YqjD	yqjD	P64581	4	49.5	11.051	101	0	0.91228	1.0542	1.1529	1.1557	1.1911	1.0286	0.99289	0.94552	18997000	14644000	464460000	500300000	404920000	1386700000	1986700000	224060000	272860000	224440000	0.0727095	0.0585243	0.101509	0.0712272	-0.00148229
Elongation factor P	Elongation factor P	efp	P0A6N4	8	50	20.591	188	0	0.95594	1.009	0.97483	1.0168	0.97618	1.0304	0.98043	0.97389	143110000	126630000	1008700000	1151900000	686740000	2323400000	2363100000	226640000	283660000	223800000	-0.0498153	0.0281448	-0.0326395	-0.00673142	0.0430839
30S ribosomal protein S9	30S ribosomal protein S9	rpsI	P0A7X3	9	94.6	14.856	130	0		1.0162	0.77973	0.8245	0.78929	1.0182	0.7179	0.75313	23228000	15586000	778070000	718370000	678980000	1276600000	1199000000	361100000	378120000	222590000	-0.341373	0.0246034	-0.417319	-0.342241	-0.000868485
Ribosome-recycling factor	Ribosome-recycling factor	frr	P0A805	11	67	20.638	185	0	0.86526	1.0322	0.98471	0.99137	0.97124	1.0043	0.99369	0.9969	179950000	158100000	920100000	977000000	627020000	1712200000	2105000000	238170000	293390000	222440000	-0.123041	0.0260918	-0.0156659	-0.00848632	0.114555
PTS system mannose-specific EIIAB component;Mannose-specific phosphotransferase enzyme IIA component;Mannose-specific phosphotransferase enzyme IIB component	PTS system mannose-specific EIIAB component	manX	P69797	14	67.5	35.047	323	0	0.84213	1.0203	0.85979	0.87329	0.79526	0.88356	0.74598	0.83215	511070000	192220000	982220000	1040100000	604130000	3140000000	2573800000	299770000	326110000	220220000	-0.288602	-0.0710726	-0.316735	-0.229856	0.058746
KHG/KDPG aldolase;4-hydroxy-2-oxoglutarate aldolase;2-dehydro-3-deoxy-phosphogluconate aldolase	KHG/KDPG aldolase	eda	P0A955	9	65.7	22.284	213	0	0.94814	1.0247	0.96734	0.97911	1.0907	1.307	1.0046	0.85545	136880000	126330000	560660000	567940000	334670000	1200100000	1334700000	200920000	304690000	220120000	0.0277486	0.221382	-0.0203843	-0.124566	-0.152314
Thiol:disulfide interchange protein DsbA	Thiol:disulfide interchange protein DsbA	dsbA	P0AEG4	11	66.8	23.104	208	0	1.0557	0.94677	0.96443	1.0722	1.1351	1.082	1.2055	1.1838	174610000	137900000	670610000	692480000	535320000	1352200000	1792200000	182630000	234610000	218160000	0.131458	0.0206053	0.117649	0.173767	0.0423093
DNA protection during starvation protein	DNA protection during starvation protein	dps	P0ABT2	9	59.9	18.695	167	0		1.1557	1.704	1.4622	1.4021	1.0778	1.2977	1.1269	40919000	60450000	730160000	816160000	849960000	756190000	1293900000	146250000	190410000	216790000	0.487589	0.159306	0.58578	0.372451	-0.115139
Uncharacterized protein YncE	Uncharacterized protein YncE	yncE	P76116	17	79.9	38.612	353	0	0.94891	0.9643	1.1309	1.1404	1.0655	0.90865	1.0933	1.1959	156880000	188000000	1013400000	873730000	660420000	1168100000	1277400000	261880000	223710000	215580000	0.0103574	-0.0946876	0.153287	0.224226	0.213868
Phosphoenolpyruvate synthase	Phosphoenolpyruvate synthase	ppsA	P23538	15	37.2	87.434	792	0	2.8885	0.96366	3.1335	3.3312	2.8444	1.0183	3.0144	2.819	38291000	83559000	327970000	347260000	745050000	844680000	1902300000	71424000	91266000	213310000	1.51927	-0.0130722	1.62009	1.62063	0.101368
Glycine--tRNA ligase beta subunit	Glycine--tRNA ligase beta subunit	glyS	P00961	29	56.9	76.812	689	0	0.91739	0.99832	0.98458	0.98969	0.94511	0.91953	0.97171	1.028	264220000	196230000	956950000	1006600000	660130000	2589000000	2493100000	216530000	243870000	211290000	-0.10276	-0.0605101	-0.0318797	0.0127045	0.115464
Valine--tRNA ligase	Valine--tRNA ligase	valS	P07118	26	39.9	108.19	951	0	0.7934	0.99804	0.85314	0.87977	0.86885	1.0745	0.88601	0.88422	193090000	144430000	826260000	886020000	504490000	2564400000	2344500000	229510000	272720000	208730000	-0.266863	0.0513999	-0.201618	-0.181158	0.085705
Cytosol non-specific dipeptidase	Cytosol non-specific dipeptidase	pepD	P15288	15	46.4	52.915	485	0	1.1298	0.99152	1.0953	1.1408	1.0403	1.0233	1.1246	1.1424	99884000	98037000	520110000	581230000	403840000	1760200000	2082100000	190140000	205900000	208560000	0.117762	0.010651	0.150495	0.191057	0.0732957
50S ribosomal protein L33	50S ribosomal protein L33	rpmG	P0A7N9	4	69.1	6.3715	55	0	0.78789	0.95738	0.85094	0.87449	0.75474	0.91955	0.8212	0.88838	645320000	636450000	1381400000	1561600000	812820000	1107700000	902860000	248300000	318170000	205170000	-0.374608	-0.0916252	-0.258304	-0.182074	0.192534
Purine nucleoside phosphorylase DeoD-type	Purine nucleoside phosphorylase DeoD-type	deoD	P0ABP8	13	85.8	25.95	239	0	1.4764	1.014	1.3674	1.4849	1.2759	1.1073	1.3572	1.1656	58245000	73358000	287840000	306650000	271430000	975840000	1479800000	144950000	169110000	202930000	0.460638	0.0849487	0.446044	0.406265	-0.0543732
Phosphoribosylaminoimidazole-succinocarboxamide synthase	Phosphoribosylaminoimidazole-succinocarboxamide synthase	purC	P0A7D7	12	78.5	26.995	237	0	1.1109	0.97398	1.0385	1.1008	1.0297	0.97774	1.0913	1.1431	123740000	123820000	783900000	909220000	621390000	2009500000	1960900000	191040000	223140000	200040000	0.0980152	-0.0352539	0.090718	0.166008	0.0679931
UPF0265 protein YeeX	UPF0265 protein YeeX	yeeX	P0A8M6	9	75.2	12.778	109	0	0.86482	0.98395	0.87685	0.92562	0.92501	0.99222	0.97813	0.96232	46389000	38019000	1267800000	1271900000	782010000	1877700000	2110900000	201390000	237370000	198000000	-0.160177	-0.0172929	-0.108596	-0.0831871	0.0769904
50S ribosomal protein L34	50S ribosomal protein L34	rpmH	P0A7P5	2	39.1	5.3803	46	0	0.64594	0.76338	0.63742	0.90352	0.70955	0.94436	0.7209	0.76949	88049000	55338000	561870000	502350000	248770000	1525300000	1064900000	313530000	286310000	197620000	-0.561186	-0.227912	-0.558177	-0.257554	0.303632
Transcription termination factor Rho	Transcription termination factor Rho	rho	P0AG30	15	49.9	47.004	419	0	0.8378	1.0286	0.91318	0.9024	0.92304	0.99124	0.99137	0.9895	175360000	140210000	1122000000	1180300000	713080000	1752200000	1749300000	189250000	232350000	196960000	-0.183736	0.014241	-0.0705498	-0.0801642	0.103572
30S ribosomal protein S6;30S ribosomal protein S6, fully modified isoform;30S ribosomal protein S6, non-modified isoform	30S ribosomal protein S6	rpsF	P02358	5	84.4	15.703	135	0	0.76635	0.90061	0.87037	0.94683	0.80033	1.0196	0.92383	0.90986	422190000	329980000	852290000	772180000	485940000	2449700000	2400000000	239510000	284620000	196790000	-0.352289	-0.0587359	-0.156659	-0.107267	0.245022
Thiosulfate-binding protein	Thiosulfate-binding protein	cysP	P16700	16	54.1	37.614	338	0	1.1235	0.90055	1.0825	1.1849	1.0506	0.96973	1.1474	1.1571	322400000	315680000	686100000	606190000	495570000	1816000000	1750100000	173650000	188450000	195930000	0.120418	-0.0967457	0.156979	0.227741	0.107323
Transaldolase A	Transaldolase A	talA	P0A867	16	69	35.658	316	0	1.3899	1.008	0.87687	0.90762	1.2282	1.0633	0.92368	0.89941	31743000	40507000	487190000	486710000	283360000	999800000	1345700000	142300000	176980000	195640000	0.38852	0.0505365	-0.151562	-0.14638	-0.5349
UPF0092 membrane protein YajC	UPF0092 membrane protein YajC	yajC	P0ADZ7	5	49.1	11.887	110	0	1.0705	0.9381	1.1103	1.2543	1.16	0.9813	1.205	1.2206	99705000	93811000	745780000	745890000	607230000	1232500000	1449600000	172890000	195500000	194220000	0.157367	-0.0593446	0.211199	0.30737	0.150003
Catalase-peroxidase	Catalase-peroxidase	katG	P13029	18	37.2	80.023	726	0	1.8304	1.0068	1.3743	1.3619	1.6567	0.92318	1.5486	1.894	97883000	167410000	406060000	363330000	349960000	972500000	1650300000	120960000	132220000	184760000	0.802028	-0.0514141	0.5474	0.703056	-0.0989713
Aldehyde reductase YahK	Aldehyde reductase YahK	yahK	P75691	11	45.8	37.978	349	0	2.4819	0.97812	1.2884	1.2694	1.8751	1.0688	1.265	1.248	103510000	244080000	524960000	630200000	516840000	829120000	1844900000	107720000	151680000	181320000	1.12334	0.0334547	0.35242	0.331934	-0.791401
Peroxiredoxin OsmC	Peroxiredoxin OsmC	osmC	P0C0L2	8	59.4	15.088	143	0	2.0194	0.93668	1.4179	1.5114	1.5651	1.0035	1.2693	1.2781	175760000	299000000	400660000	404700000	362430000	1633200000	1906700000	143200000	198250000	181090000	0.841772	-0.0438095	0.426104	0.480007	-0.361765
Chaperone protein ClpB	Chaperone protein ClpB	clpB	P63284	25	44.6	95.584	857	0	1.335	0.9482	1.0813	1.0732	1.4467	1.018	1.268	1.2693	195510000	225850000	901460000	886720000	636300000	1228400000	1955400000	129480000	153800000	179350000	0.475967	-0.0245899	0.232231	0.228049	-0.247918
Phospho-2-dehydro-3-deoxyheptonate aldolase, Phe-sensitive	Phospho-2-dehydro-3-deoxyheptonate aldolase, Phe-sensitive	aroG	P0AB91	12	54.9	38.009	350	0	0.60514	1.0211	0.60298	0.60379	0.61456	0.96343	0.65655	0.70083	204260000	97299000	797300000	817490000	334890000	2803100000	1891300000	273000000	327000000	179310000	-0.713474	-0.0112026	-0.667115	-0.61637	0.0971033
Citrate synthase	Citrate synthase	gltA	P0ABH7	14	39.6	48.014	427	0	2.3371	0.94756	2.7031	2.67	2.1227	0.86302	2.3466	2.7863	20318000	38788000	490400000	440540000	736590000	875140000	1644300000	79687000	82582000	173020000	1.15698	-0.143548	1.3362	1.44792	0.290944
Aspartate-semialdehyde dehydrogenase	Aspartate-semialdehyde dehydrogenase	asd	P0A9Q9	6	35.4	40.017	367	0	0.92467	1.0427	0.93292	1.0062	0.99808	0.90581	0.94769	1.0732	254640000	216050000	618830000	595060000	388180000	2098800000	2331600000	165280000	212540000	170300000	-0.0568288	-0.0376287	-0.0887993	0.0561673	0.112996
Putative ABC transporter arginine-binding protein 2	Putative ABC transporter arginine-binding protein 2	artI	P30859	13	71.2	26.929	243	0	1.286	0.97034	1.4452	1.5484	1.3974	1.0571	1.5239	1.4316	195740000	247500000	569570000	578850000	589570000	484670000	685960000	119560000	139180000	169840000	0.424062	0.0196592	0.570026	0.575312	0.15125
10 kDa chaperonin	10 kDa chaperonin	groS	P0A6F9	6	89.7	10.387	97	0		0.90743	1.1661	1.2978	1.2917	1.0314	1.3137	1.347	4631600		771040000	1026500000	785340000	790020000	935990000	88344000	133730000	168470000	0.369271	-0.0448137	0.310224	0.403159	0.0338876
Osmotically-inducible lipoprotein E	Osmotically-inducible lipoprotein E	osmE	P0ADB1	5	71.4	12.021	112	0		0.98875	1.3352	1.4295	1.1707	0.98319	1.1668	1.175	117920000	162100000	316700000	359610000	317760000	1019300000	1219500000	139600000	162430000	168380000	0.227371	-0.0203843	0.323082	0.381006	0.153635
Phosphate acetyltransferase	Phosphate acetyltransferase	pta	P0A9M8	17	41.7	77.171	714	0	1.248	1.0007	1.3015	1.2852	1.3359	1.0103	1.3823	1.4291	97234000	123580000	438830000	446440000	391660000	1018600000	1302200000	122870000	136470000	167930000	0.36955	0.00791308	0.424277	0.44058	0.0710299
Proline--tRNA ligase	Proline--tRNA ligase	proS	P16659	16	57.2	63.692	572	0	1.0026	1.0339	0.99623	0.97264	1.0135	1.0322	1.0328	0.94595	75189000	58003000	717210000	733360000	510750000	1602600000	1697900000	172440000	205080000	167440000	0.0115672	0.0469101	0.0207902	-0.0599536	-0.0715208
Malonyl CoA-acyl carrier protein transacylase	Malonyl CoA-acyl carrier protein transacylase	fabD	P0AAI9	11	66.3	32.417	309	0	1.0071	0.96688	1.0722	1.1435	1.1058	1.0359	1.1862	1.1149	275020000	254720000	519240000	532890000	378440000	1540000000	1750900000	154910000	173150000	166400000	0.0792245	0.00200395	0.175301	0.175301	0.0960765
Alkyl hydroperoxide reductase subunit F	Alkyl hydroperoxide reductase subunit F	ahpF	P35340	22	63	56.176	521	0	1.1431	0.97829	1.2113	1.2092	1.2023	1.0524	1.3496	1.3127	105290000	119400000	649200000	664600000	518640000	1025600000	1353200000	114990000	139560000	162520000	0.229834	0.02197	0.356651	0.334511	0.104677
Peptidyl-prolyl cis-trans isomerase D	Peptidyl-prolyl cis-trans isomerase D	ppiD	P0ADY1	21	51.2	68.149	623	0	1.1676	1.0099	1.2332	1.2064	1.137	0.96457	1.1291	1.2388	135110000	133570000	926870000	1172100000	718190000	876500000	1050400000	143250000	150700000	160570000	0.204516	-0.0185346	0.240192	0.289952	0.0854361
DNA-binding protein StpA	DNA-binding protein StpA	stpA	P0ACG1	11	89.6	15.347	134	0	0.68656	0.94799	0.69082	0.72568	0.77035	0.94837	0.83394	0.85266	324160000	197880000	1115600000	1077500000	2373500000	1639900000	1369400000	206120000	222260000	158920000	-0.457088	-0.0767671	-0.391418	-0.341592	0.115496
Ribose-5-phosphate isomerase A	Ribose-5-phosphate isomerase A	rpiA	P0A7Z0	8	42.5	22.86	219	0	1.1759	0.9598	1.1409	1.1661	1.0662	0.91473	1.3025	1.2938	143700000	140170000	229050000	246970000	192250000	601340000	658900000	127110000	140580000	157370000	0.164851	-0.0934711	0.28889	0.2986	0.133749
Outer membrane protein C	Outer membrane protein C	ompC	P06996;P77747;P77519	12;2;1	65.7	40.368	367	0	0.82414	0.7741	0.86399	1.1278	0.49778	0.93574	1.0856	1.2329	491030000	328590000	1844700000	1661100000	1125800000	799950000	439930000	144390000	154790000	155300000	-0.597365	-0.226139	-0.0368292	0.239215	0.83658
Stationary-phase-induced ribosome-associated protein	Stationary-phase-induced ribosome-associated protein	sra	P68191	3	51.1	5.0958	45	0		1.2147	1.1327	1.2921	1.291	1.0543	1.0944	1.0673	6150000	5251300	104900000	90176000	79667000	1013500000	976080000	167890000	185220000	154680000	0.368489	0.182057	0.155166	0.23842	-0.130069
Glutaredoxin-2	Glutaredoxin-2	grxB	P0AC59	13	74.4	24.35	215	0	1.0262	0.9765	0.9922	0.99639	0.95473	0.9866	0.88478	0.9399	111350000	104200000	635910000	668420000	438250000	1569700000	1560500000	176170000	209480000	153520000	-0.0138221	-0.0268663	-0.0915867	-0.046705	-0.0328829
Lactoylglutathione lyase	Lactoylglutathione lyase	gloA	P0AC81	6	59.3	14.92	135	0		1.0034	1.4186	1.4334	1.1382	0.91022	1.3618	1.4765	1639100	2056500	495990000	438530000	410320000	851390000	1009800000	107160000	123700000	152000000	0.186754	-0.0636956	0.475292	0.54097	0.354215
Carbon storage regulator	Carbon storage regulator	csrA	P69913	3	90.2	6.8558	61	0		1.0568	1.0129	0.99008	1.0149	1.0721	0.99603	0.92625			355670000	375130000	365170000	944460000	1127500000	112440000	139210000	150740000	0.0213376	0.0901082	0.0064273	-0.061654	-0.0829916
Glutamate synthase [NADPH] small chain	Glutamate synthase [NADPH] small chain	gltD	P09832	18	61	52.015	472	0	0.40402	1.0939	0.44245	0.40281	0.41605	1.0573	0.43834	0.42141	185650000	73534000	1539600000	1793700000	488880000	2940100000	1275200000	345150000	417400000	150560000	-1.28618	0.105142	-1.18313	-1.2789	0.00728241
Periplasmic serine endoprotease DegP	Periplasmic serine endoprotease DegP	degP	P0C0V0	17	44.7	49.354	474	0	0.93482	1.0398	0.88168	0.8699	0.99726	1.0931	0.96179	0.90545	270070000	214380000	644220000	673870000	422150000	971140000	1151200000	151770000	188990000	150260000	-0.0498452	0.0928163	-0.117576	-0.171897	-0.122051
Pyruvate kinase II	Pyruvate kinase II	pykA	P21599	14	37.9	51.357	480	0	1.1831	1.025	1.1969	1.1986	1.2786	1.015	1.1779	1.2069	111230000	124040000	431430000	457020000	358940000	1059900000	1374700000	129080000	159220000	145940000	0.299655	0.0285692	0.247806	0.266337	-0.0333182
Threonine--tRNA ligase	Threonine--tRNA ligase	thrS	P0A8M3	21	42.7	74.013	642	0	0.96914	1.0029	1.0574	1.0582	1.0152	1.0515	1.1873	1.1453	136610000	121140000	553890000	595950000	437060000	1426200000	1555800000	137030000	155990000	144920000	-0.0113408	0.0387171	0.166523	0.139797	0.151138
ATP synthase epsilon chain	ATP synthase epsilon chain	atpC	P0A6E6	7	65.5	15.068	139	0	1.4577	0.93012	1.3581	1.4852	1.2259	1.0137	1.302	1.3127	18832000	22190000	405470000	385880000	364300000	431020000	632260000	109830000	123570000	144670000	0.42417	-0.0411054	0.41148	0.484344	0.0601748
RNA polymerase-binding transcription factor DksA	RNA polymerase-binding transcription factor DksA	dksA	P0ABS1	2	17.2	17.528	151	0		0.91092	1.0988	1.2062	1.2989	1.0927	1.2787	1.1731			272670000	191820000	137740000	307570000	420070000	120360000	154430000	144540000	0.37729	0.00260892	0.249445	0.250537	-0.126753
Outer membrane protein assembly factor BamA	Outer membrane protein assembly factor BamA	bamA	P0A940	21	44.1	90.552	810	0	1.0749	1.0684	1.1046	1.0423	1.0993	1.0052	0.99855	0.99866	188200000	173490000	621990000	688220000	579860000	1019900000	1095100000	137230000	171380000	143820000	0.120485	0.0521376	0.0725517	0.0292479	-0.0912367
Aspartate--tRNA ligase	Aspartate--tRNA ligase	aspS	P21889	18	47.8	65.913	590	0	0.95639	1.0408	1.0211	1.013	0.92122	1.007	0.94614	0.96157	130600000	107240000	461430000	481090000	334350000	1226000000	1217000000	156040000	172940000	142980000	-0.0911026	0.0340748	-0.023827	-0.0184615	0.0726411
Adenylosuccinate lyase	Adenylosuccinate lyase	purB	P0AB89	16	62.5	51.542	456	0	0.80071	1.0132	0.81499	0.8316	0.84346	1.1006	0.88216	0.86742	172100000	135950000	886090000	892300000	550930000	2276300000	2122800000	171810000	211670000	141440000	-0.282641	0.0798389	-0.236886	-0.235297	0.0473434
50S ribosomal protein L28	50S ribosomal protein L28	rpmB	P0A7M2	10	98.7	9.0064	78	0		1.0275	0.84004	0.94265	0.89029	1.0848	0.91403	0.86752			877740000	1036300000	562810000	3207000000	2702300000	146960000	183520000	140280000	-0.167653	0.0788147	-0.189294	-0.143875	0.0237779
Phosphoglucomutase	Phosphoglucomutase	pgm	P36938	18	60.3	58.36	546	0	1.2492	0.99262	1.3042	1.2795	1.2711	1.0134	1.2047	1.2277	114840000	118100000	463310000	486610000	417520000	1123700000	1441500000	113660000	133130000	139850000	0.333595	0.00433599	0.327055	0.326077	-0.00751839
Protein YdgH	Protein YdgH	ydgH	P76177	16	79.9	33.903	314	0	1.1709	1.0917	1.2052	1.0894	1.1312	1.0342	1.0221	1.0349	73412000	81089000	499320000	554170000	413000000	722270000	1044500000	132600000	169950000	139480000	0.202951	0.0880737	0.155296	0.0869875	-0.115963
Peptidyl-prolyl cis-trans isomerase B	Peptidyl-prolyl cis-trans isomerase B	ppiB	P23869	9	60.4	18.153	164	0	1.0972	0.98885	0.98425	1.0374	1.1187	0.94056	1.1252	1.2146	280590000	225290000	827370000	1016600000	609410000	1778200000	2234300000	129240000	151560000	138820000	0.147893	-0.0518403	0.0768669	0.171207	0.0233141
Bifunctional purine biosynthesis protein PurH;Phosphoribosylaminoimidazolecarboxamide formyltransferase;IMP cyclohydrolase	Bifunctional purine biosynthesis protein PurH	purH	P15639	17	56.7	57.329	529	0	0.71903	0.98404	0.76338	0.85736	0.8265	1.0461	0.80818	0.76955	375900000	124100000	711640000	742680000	404670000	1518500000	1312300000	224990000	219650000	137780000	-0.371898	0.0215792	-0.347803	-0.297866	0.0740328
Carbamoyl-phosphate synthase small chain	Carbamoyl-phosphate synthase small chain	carA	P0A6F1	11	53.1	41.431	382	0	0.56455	0.94951	0.64522	0.6815	0.6125	0.97129	0.64089	0.65466	57715000	23325000	876800000	1152600000	429660000	2314100000	1744000000	235790000	283970000	136790000	-0.764824	-0.0582927	-0.636986	-0.581907	0.182917
Phosphoribosylformylglycinamidine cyclo-ligase	Phosphoribosylformylglycinamidine cyclo-ligase	purM	P08178	12	46.7	36.854	345	0	0.89122	0.93365	0.78096	0.84249	0.76004	1.068	0.75834	0.7459	165510000	127890000	429890000	427090000	233230000	798630000	732660000	175520000	219550000	135000000	-0.276433	0.00118973	-0.377726	-0.332435	-0.0560021
Uncharacterized protein YahO	Uncharacterized protein YahO	yahO	P75694	5	57.1	9.8953	91	0	1.8593	0.79123	1.2708	1.5599	2.2391	1.1704	1.7248	1.4374	161080000	326480000	257460000	226030000	232040000	332240000	847620000	73295000	99561000	134440000	1.03506	-0.0279471	0.582845	0.583663	-0.451397
GMP reductase	GMP reductase	guaC	P60560	12	58.8	37.383	347	0	1.0373	0.94793	1.0863	1.1458	1.1306	1.021	1.2223	1.2201	104600000	104170000	536090000	563620000	410290000	963360000	1061600000	107270000	134390000	133370000	0.116298	-0.0225882	0.207018	0.242389	0.126091
Nucleoside diphosphate kinase	Nucleoside diphosphate kinase	ndk	P0A763	4	35.7	15.463	143	0		0.92355	2.1689	2.4357	1.8516	1.0713	2.3468	2.347			1077300000	978790000	1387800000	623880000	1439700000	60530000	70201000	133010000	0.888772	-0.00371973	1.17495	1.25783	0.369053
NAD(P) transhydrogenase subunit alpha	NAD(P) transhydrogenase subunit alpha	pntA	P07001	15	44.3	54.623	510	0	0.73033	0.86248	0.82253	0.91445	0.91337	0.86145	0.86572	1.0056	126890000	78430000	581080000	560340000	311800000	1048800000	930090000	147710000	156710000	132340000	-0.283053	-0.214299	-0.244471	-0.0588561	0.224197
dTDP-glucose 4,6-dehydratase 1	dTDP-glucose 4,6-dehydratase 1	rfbB	P37759	12	46.8	40.558	361	0	0.90878	0.96955	1.026	1.086	0.84448	0.99413	0.95317	0.99497	25892000	21909000	426270000	433540000	280940000	1391900000	1269100000	144900000	169720000	132330000	-0.18996	-0.0264402	-0.0151045	0.0572562	0.247216
UTP--glucose-1-phosphate uridylyltransferase	UTP--glucose-1-phosphate uridylyltransferase	galU	P0AEP3	9	43.7	32.942	302	0	0.95354	0.99429	0.95277	0.94595	0.99485	1.0157	0.99639	0.964	80305000	92023000	466140000	542070000	310470000	1727800000	1854300000	137410000	162390000	132020000	-0.0377175	0.00718832	-0.0371475	-0.0664651	-0.0287476
3-oxoacyl-[acyl-carrier-protein] synthase 1	3-oxoacyl-[acyl-carrier-protein] synthase 1	fabB	P0A953	8	24.6	42.613	406	0	1.0843	0.97027	1.1466	1.2563	1.171	1.0659	1.2346	1.2675	171260000	185900000	478730000	512720000	392330000	1063100000	1262400000	108240000	132940000	131980000	0.173319	0.025858	0.251689	0.335598	0.162278
ATP-dependent Clp protease ATP-binding subunit ClpX	ATP-dependent Clp protease ATP-binding subunit ClpX	clpX	P0A6H1	18	65.1	46.355	424	0	0.79109	0.99914	0.88097	0.90698	0.85975	1.0226	0.83941	0.83522	173340000	131300000	649690000	660770000	417170000	1103700000	880040000	156450000	183470000	131750000	-0.2768	0.0155975	-0.217273	-0.19909	0.07771
cAMP-activated global transcriptional regulator CRP	cAMP-activated global transcriptional regulator CRP	crp	P0ACJ8	11	58.1	23.64	210	0	1.4229	1.0137	1.5156	1.5328	1.4008	0.96067	1.5371	1.6229	214490000	286720000	334120000	320360000	347900000	503350000	712950000	81881000	93149000	130600000	0.497587	-0.0186076	0.610086	0.65796	0.160373
FKBP-type peptidyl-prolyl cis-trans isomerase FkpA	FKBP-type peptidyl-prolyl cis-trans isomerase FkpA	fkpA	P45523	13	62.2	28.882	270	0	0.99337	1.0733	1.1149	1.0262	1.0103	0.98704	0.98891	1.0122	84511000	57230000	470200000	494600000	336110000	969010000	1047000000	124640000	144520000	129790000	0.00264492	0.0428824	0.0730044	0.0274372	0.0247923
Molecular chaperone Hsp31 and glyoxalase 3	Protein deglycase 1	hchA	P31658	12	51.6	31.19	283	0	2.3976	1.037	1.3532	1.3145	1.8329	1.0303	1.9717	1.9836	99198000	218360000	398620000	451890000	390410000	499350000	935650000	55253000	71150000	126810000	1.08083	0.0477478	0.733311	0.721635	-0.359193
Glucose-1-phosphatase	Glucose-1-phosphatase	agp	P19926	13	43.6	45.682	413	0	3.5712	0.82894	4.2821	5.2279	3.4437	0.77841	3.2771	4.4108	23246000	59784000	125560000	82433000	332530000	412900000	1358000000	39232000	33334000	126780000	1.81042	-0.315316	1.91823	2.26884	0.458416
Enoyl-[acyl-carrier-protein] reductase [NADH] FabI	Enoyl-[acyl-carrier-protein] reductase [NADH] FabI	fabI	P0AEK4	6	58.4	27.864	262	0	0.93648	0.99394	0.91114	0.91832	1.0536	1.0332	1.0304	0.97396	141340000	133160000	583850000	664040000	361970000	1307100000	2206000000	125270000	164050000	126750000	-0.00717357	0.0194457	-0.0427986	-0.0798744	-0.0727008
Septum site-determining protein MinD	Septum site-determining protein MinD	minD	P0AEZ3	9	54.8	29.614	270	0		1.0001	1.3487	1.3379	1.4295	0.92454	1.3634	1.4247	39945000	52916000	550300000	554860000	511700000	1207800000	1829600000	99933000	115380000	125300000	0.515511	-0.0554114	0.43941	0.466027	-0.0494839
Acetylglutamate kinase	Acetylglutamate kinase	argB	P0A6C8	10	43.4	27.159	258	0	0.62616	0.98715	0.74062	0.80174	0.65167	1.0222	0.7762	0.78649	170640000	103630000	549200000	538070000	292080000	916970000	1100400000	165160000	192610000	125050000	-0.646304	0.00672888	-0.39895	-0.33258	0.313724
NAD(P) transhydrogenase subunit beta	NAD(P) transhydrogenase subunit beta	pntB	P0AB67	6	18.4	48.722	462	0	0.73058	0.97479	0.83004	0.84035	0.77465	1.0057	0.89554	0.86541	211610000	132170000	579470000	529300000	298550000	783290000	641290000	149850000	166210000	124940000	-0.410016	-0.0141426	-0.212919	-0.229585	0.180431
Leucine-responsive regulatory protein	Leucine-responsive regulatory protein	lrp	P0ACJ0	6	54.3	18.887	164	0	1.2378	1.0951	1.0504	0.99925	1.0077	0.98699	0.98038	1.0832	7817500	9242900	440960000	505400000	318860000	1175000000	1356000000	125620000	148800000	123720000	0.167037	0.0580324	0.022034	0.0582819	-0.108755
Inosine-5-monophosphate dehydrogenase	Inosine-5-monophosphate dehydrogenase	guaB	P0ADG7	13	51.2	52.022	488	0		0.959	0.7113	0.76655	0.7107	0.95454	0.75239	0.7811	121250000	126180000	949940000	1005200000	470940000	1329600000	1158500000	157800000	203040000	121960000	-0.492687	-0.0637559	-0.45039	-0.369921	0.122767
Probable Fe(2+)-trafficking protein	Probable Fe(2+)-trafficking protein	yggX	P0A8P3	9	98.9	10.952	91	0	0.7732	0.9215	0.83364	0.88216	1.0158	1.1706	1.158	1.0411	197390000	53285000	232520000	233350000	142940000	475760000	546990000	112840000	154650000	121640000	-0.160847	0.0649518	-0.0060431	-0.0564462	0.1044
Tryptophan synthase beta chain	Tryptophan synthase beta chain	trpB	P0A879	12	46.3	42.983	397	0	0.68597	1.0254	0.7901	0.74934	0.72107	0.92632	0.74483	0.81155	170800000	105620000	578900000	636770000	330130000	1968300000	1494000000	158540000	180540000	118720000	-0.507337	-0.0352539	-0.381827	-0.357631	0.149706
Oxygen-insensitive NAD(P)H nitroreductase	Oxygen-insensitive NAD(P)H nitroreductase	nfnB	P38489	12	70.5	23.905	217	0	0.8522	1.063	0.94589	0.89277	0.96495	1.0879	1.0555	1.0063	162840000	121670000	368810000	458090000	377280000	855650000	833280000	112370000	140820000	118240000	-0.138322	0.10494	0.00100232	-0.0747069	0.0636156
Protein-export protein SecB	Protein-export protein SecB	secB	P0AG86	3	25.8	17.277	155	0	0.95825	0.79843	0.9805	1.2929	0.91273	0.87012	0.92144	1.1241	123860000	104640000	368900000	300730000	258290000	507990000	558880000	136760000	124970000	117610000	-0.0962059	-0.261405	-0.0725283	0.273217	0.369423
5,10-methylenetetrahydrofolate reductase	5,10-methylenetetrahydrofolate reductase	metF	P0AEZ1	8	42.6	33.102	296	0	0.66181	1.0554	0.75682	0.72177	0.66281	0.96183	0.74271	0.76987	88567000	54122000	421940000	505250000	232770000	1067000000	827850000	157170000	178970000	117100000	-0.594421	0.0123756	-0.41549	-0.423101	0.171321
Succinate-semialdehyde dehydrogenase [NADP(+)] GabD	Succinate-semialdehyde dehydrogenase [NADP(+)] GabD	gabD	P25526	17	56.8	51.719	482	0	2.6636	0.96821	2.9493	2.9385	2.274	0.91787	1.8305	1.9601	33053000	84529000	162790000	176630000	329880000	442380000	1033400000	59723000	73633000	116640000	1.30381	-0.0846091	1.25695	1.29237	-0.0114405
Integration host factor subunit alpha	Integration host factor subunit alpha	ihfA	P0A6X7	4	54.5	11.354	99	0	1.2042	0.87627	0.95491	1.1146	1.2746	1.0732	1.2506	1.1752	158630000	182160000	154030000	151730000	103540000	427750000	640890000	80451000	96655000	115080000	0.309642	-0.036918	0.141112	0.195222	-0.11442
Probable transcriptional regulatory protein YebC	Probable transcriptional regulatory protein YebC	yebC	P0A8A0	8	35.4	26.422	246	0	0.93164	0.98257	0.96879	0.98267	0.9421	1.0684	0.98745	0.94707	77659000	63442000	502350000	537250000	363740000	1218900000	1018900000	118110000	146860000	115070000	-0.0940792	0.0363064	-0.0319166	-0.0515935	0.0424857
Cytochrome bo(3) ubiquinol oxidase subunit 2	Cytochrome bo(3) ubiquinol oxidase subunit 2	cyoA	P0ABJ1	7	35.2	34.911	315	0	1.0431	1.054	1.2616	1.1559	1.0359	0.93238	1.1793	1.2907	200930000	178060000	743590000	795540000	672110000	1034600000	1115900000	92892000	111440000	114560000	0.0558898	-0.00985836	0.287413	0.290778	0.234888
D-alanyl-D-alanine carboxypeptidase DacC	D-alanyl-D-alanine carboxypeptidase DacC	dacC	P08506	18	59.8	43.608	400	0	1.4017	1.0149	1.4794	1.4775	1.4819	0.96935	1.3894	1.5276	115740000	151250000	376780000	404750000	394780000	727090000	1335800000	82124000	99153000	114320000	0.527871	-0.0114062	0.520447	0.587413	0.0595419
Peptide chain release factor 2	Peptide chain release factor 2	prfB	P07012	9	40	41.25	365	0		1.0494	1.0174	0.9895	0.93614	1.0177	1.1549	1.196	18454000	15711000	281010000	290850000	202490000	556050000	532270000	91300000	111290000	113940000	-0.0952038	0.0476082	0.119223	0.127963	0.223167
Transketolase 2	Transketolase 2	tktB	P33570	15	30	73.042	667	0	1.4953	1.0229	0.98934	0.98118	1.0003	1.162	0.89867	0.87558	140500000	211340000	257070000	295240000	209520000	678540000	749270000	151930000	148750000	113860000	0.319387	0.127567	-0.0831336	-0.107213	-0.426599
Shikimate kinase 1	Shikimate kinase 1	aroK	P0A6D7	6	54.9	19.538	173	0	0.81153	0.95652	0.85414	0.93808	0.87454	1.0608	0.96941	0.93245	68430000	35950000	102250000	99755000	55798000	674740000	643940000	53617000	56474000	112540000	-0.246336	0.01244	-0.13325	-0.0965529	0.149783
Lysine--tRNA ligase	Lysine--tRNA ligase	lysS	P0A8N3	15	40	57.603	505	0	0.90724	1.0193	0.97749	0.95596	0.85406	0.97215	0.97053	1.0366	204100000	173480000	542910000	601240000	371150000	813100000	767470000	127810000	132150000	112050000	-0.183359	-0.00618074	-0.0379915	-0.00537683	0.177983
Riboflavin biosynthesis protein RibF;Riboflavin kinase;FMN adenylyltransferase	Riboflavin biosynthesis protein RibF	ribF	P0AG40	4	21.7	34.734	313	0		0.9392	0.97351	1.034		1.0606	1.1074	1.0581			558470000	747340000	337990000	6771700	8579600	124100000	143480000	111530000		-0.000144277	0.0572146	0.0649518
50S ribosomal protein L17	50S ribosomal protein L17	rplQ	P0AG44	3	45.7	14.364	127	0		0.94845	0.66358	0.70253	0.68021	1.008	0.7476	0.77057			391320000	446570000	180360000	1061500000	778470000	163730000	188190000	111200000	-0.555948	-0.0317618	-0.503098	-0.441145	0.114803
2-dehydro-3-deoxyphosphooctonate aldolase	2-dehydro-3-deoxyphosphooctonate aldolase	kdsA	P0A715	8	27.5	30.832	284	0	1.1027	0.94536	1.1436	1.1393	1.0927	0.99462	1.207	1.2633	178900000	198660000	294230000	303240000	229900000	912190000	1072800000	98298000	119990000	110350000	0.134484	-0.0439582	0.233029	0.264596	0.130113
Ribonucleoside-diphosphate reductase 1 subunit alpha	Ribonucleoside-diphosphate reductase 1 subunit alpha	nrdA	P00452	23	43.6	85.774	761	0	0.98405	1.0552	1.0641	1.0397	1.0292	0.99479	1.0977	1.0821	150210000	128560000	416980000	422540000	299270000	1127300000	1153800000	117930000	122530000	109710000	0.00952633	0.0356169	0.112233	0.0852887	0.0757623
Protein RecA	Protein RecA	recA	P0A7G6	10	45.9	37.973	353	0	1.1252	0.97052	1.1365	1.1364	1.2346	0.97297	1.2503	1.3553	118550000	130000000	350970000	376740000	284050000	712210000	979720000	83665000	95185000	109480000	0.238665	-0.0413503	0.255078	0.31713	0.0784658
ATP-dependent protease ATPase subunit HslU	ATP-dependent protease ATPase subunit HslU	hslU	P0A6H5	16	44.7	49.593	443	0	1.0991	1.0296	0.96576	0.94891	1.1373	1.0056	0.99821	1.0102	152720000	140420000	420250000	420010000	286540000	768160000	921520000	115810000	128000000	109210000	0.161178	0.0251706	-0.0262271	-0.0298016	-0.19098
CTP synthase	CTP synthase	pyrG	P0A7E5	14	35	60.373	545	0	0.81603	1.0226	0.90089	0.89077	0.93277	1.0292	0.85986	0.93892	134020000	70757000	379620000	392300000	231330000	824600000	743980000	132790000	148370000	109120000	-0.193635	0.0368901	-0.18381	-0.128401	0.0652339
Multidrug efflux pump subunit AcrA	Multidrug efflux pump subunit AcrA	acrA	P0AE06	15	50.9	42.196	397	0	0.99089	1.0068	1.0119	1.0556	0.98224	0.98476	1.0126	1.0166	133760000	116240000	470070000	500430000	479120000	961460000	1001900000	125140000	129260000	108850000	-0.019514	-0.00610106	0.0175656	0.0511633	0.0706772
Fructose-bisphosphate aldolase class 1	Fructose-bisphosphate aldolase class 1	fbaB	P0A991	7	26.3	38.109	350	0	1.5858	1.0186	1.7716	1.7673	1.3263	0.92203	1.1321	1.3792	163220000	243450000	262640000	277310000	335860000	457410000	852270000	91168000	94759000	108140000	0.54206	-0.0434749	0.537892	0.653748	0.111688
Membrane protein insertase YidC	Membrane protein insertase YidC	yidC	P25714	13	38.3	61.525	548	0	0.88072	0.89882	0.93783	0.97861	0.87923	0.92788	0.97195	1.0094	67699000	45142000	638310000	623910000	335190000	1097300000	932680000	140670000	156110000	108010000	-0.184466	-0.13076	-0.0665935	-0.00867499	0.175791
Phosphomethylpyrimidine synthase	Phosphomethylpyrimidine synthase	thiC	P30136	10	30	70.85	631	0	1.0044	0.99575	1.0844	1.1272	1.0313	0.96103	1.0597	1.1659	127760000	108310000	369830000	389470000	286500000	1753400000	1600200000	111390000	116910000	107170000	0.025525	-0.0315184	0.100372	0.197299	0.171774
DNA gyrase subunit B	DNA gyrase subunit B	gyrB	P0AES6	18	35.6	89.949	804	0	0.83709	0.96668	0.86652	0.88919	0.91339	1.0004	0.85908	0.85476	74859000	55884000	431980000	394430000	230110000	1267300000	1289200000	116740000	138520000	106700000	-0.192249	-0.0239444	-0.212902	-0.197641	-0.0053919
Glucose-6-phosphate 1-dehydrogenase;Extracellular death factor	Glucose-6-phosphate 1-dehydrogenase	zwf	P0AC53	16	43.4	55.704	491	0	0.85403	0.98668	0.78002	0.75505	0.84818	1.0449	0.87938	0.82227	84650000	74290000	453850000	436050000	300120000	879590000	797560000	145280000	121110000	106460000	-0.232591	0.0226022	-0.269338	-0.342525	-0.109934
UPF0234 protein YajQ	UPF0234 protein YajQ	yajQ	P0A8E7	7	57.7	18.344	163	0	1.0974	1.0819	1.0224	0.98994	1.2169	1.0113	1.0976	1.0332	27570000	35667000	819600000	1099000000	646570000	656490000	865050000	131080000	106510000	106380000	0.210576	0.0657102	0.0840643	0.0165962	-0.19398
Acetolactate synthase isozyme 1 large subunit	Acetolactate synthase isozyme 1 large subunit	ilvB	P08142	9	30.1	60.44	562	0	1.3392	1.1238	1.7135	1.4951	1.1085	0.99198	1.3699	1.3757	149690000	191560000	229750000	267640000	678480000	1045600000	1206100000	75997000	86737000	105270000	0.291427	0.0811896	0.624522	0.521453	0.230026
Protein translocase subunit SecA	Protein translocase subunit SecA	secA	P10408	29	48.8	102.02	901	0	1.0488	0.96821	1.0681	1.0605	0.95687	0.95395	1.0435	1.0717	107620000	97065000	507890000	500130000	373860000	1393300000	1454200000	103820000	113780000	104530000	0.00408425	-0.0572716	0.0783366	0.0923428	0.0882585
Phenylalanine--tRNA ligase beta subunit	Phenylalanine--tRNA ligase beta subunit	pheT	P07395	14	24.5	87.377	795	0	0.85798	1.0183	0.9132	0.87541	0.90268	1.029	0.90641	0.85254	105220000	87086000	476380000	457660000	279020000	821580000	784450000	114690000	138690000	102410000	-0.183884	0.0337225	-0.136371	-0.210939	-0.0270549
Transcriptional regulatory protein RcsB	Transcriptional regulatory protein RcsB	rcsB	P0DMC7	12	73.1	23.67	216	0	0.95997	1.0495	1.0085	1.0056	0.95599	0.9065	0.95998	1.0522	98336000	81838000	280050000	301110000	192300000	1050300000	1075400000	75298000	167330000	101210000	-0.0619326	-0.0320936	-0.0229179	0.0411028	0.103035
DNA gyrase subunit A	DNA gyrase subunit A	gyrA	P0AES4	18	28.5	96.962	875	0	0.78731	1.0334	0.89163	0.89877	0.84191	0.95975	0.89922	0.88658	109400000	76326000	594090000	633300000	410260000	1199700000	1100800000	109870000	136860000	100100000	-0.295819	-0.00494971	-0.159355	-0.163793	0.132025
Phosphoribosylamine--glycine ligase	Phosphoribosylamine--glycine ligase	purD	P15640	13	59	45.94	429	0	0.74004	0.91696	0.75689	0.8343	0.75911	1.0483	0.81903	0.79515	52270000	41669000	446090000	427010000	247940000	744060000	604550000	85542000	105250000	99920000	-0.415855	-0.0252798	-0.343806	-0.295615	0.12024
GMP synthase [glutamine-hydrolyzing]	GMP synthase [glutamine-hydrolyzing]	guaA	P04079	12	36.2	58.679	525	0	0.74207	0.98763	0.75772	0.75373	0.71482	0.97881	0.76055	0.79537	114810000	67741000	329590000	393370000	240190000	602630000	467890000	120470000	148420000	99434000	-0.457108	-0.0244138	-0.397572	-0.36857	0.0885383
30S ribosomal protein S11	30S ribosomal protein S11	rpsK	P0A7R9	3	52.7	13.845	129	0	0.9221	1.0252	0.8923	0.8818	0.82803	0.9332	0.88391	0.99753	145430000	124490000	222510000	286510000	147880000	748500000	609050000	110390000	131580000	99290000	-0.192538	-0.0303245	-0.171198	-0.0897816	0.102756
DNA-directed RNA polymerase subunit alpha	DNA-directed RNA polymerase subunit alpha	rpoA	P0A7Z4	12	54.4	36.511	329	0	0.92841	0.95524	1.0148	1.0736	0.9917	0.99251	1.1212	1.1459	15394000	15455000	577610000	631810000	436050000	1368000000	1739300000	94768000	102910000	99029000	-0.058811	-0.0381915	0.0949116	0.150235	0.209046
Biotin carboxylase	Biotin carboxylase	accC	P24182	14	49	49.32	449	0	0.95997	0.97232	0.92725	0.98229	0.9599	1.0022	0.97322	0.99907	131040000	113560000	449770000	523680000	298310000	1286900000	1301700000	106060000	123270000	98882000	-0.0589914	-0.018498	-0.0736437	-0.013509	0.0454824
4-aminobutyrate aminotransferase GabT	4-aminobutyrate aminotransferase GabT	gabT	P22256	9	29.3	45.774	426	0	3.1748	1.0298	3.1917	3.3808	2.7182	0.83958	2.2204	2.6526	77439000	148190000	99140000	99816000	229790000	243220000	721840000	43308000	45978000	97911000	1.559	-0.0974401	1.43619	1.59297	0.033969
Aerobic respiration control protein ArcA	Aerobic respiration control protein ArcA	arcA	P0A9Q1	8	61.8	27.292	238	0		1.078	1.3094	1.265	1.3724	1.0573	1.1983	1.1528	2677400	3357700	280200000	322090000	257470000	566430000	875850000	76199000	89863000	97561000	0.456701	0.0944388	0.326365	0.273695	-0.183006
Serine--tRNA ligase	Serine--tRNA ligase	serS	P0A8L1	8	25.3	48.413	430	0	0.84083	1.0031	1.0541	1.1205	1.1899	0.9955	1.1219	1.1533	57432000	36126000	436910000	353740000	258320000	857330000	1197100000	82356000	89774000	97416000	0.0219984	-0.00101024	0.121679	0.185105	0.163107
Soluble pyridine nucleotide transhydrogenase	Soluble pyridine nucleotide transhydrogenase	sthA	P27306	9	42.1	51.56	466	0	3.0852	0.86137	3.556	3.9619	1.972	0.84608	2.6991	3.1365	12526000	26712000	106960000	185640000	249180000	974300000	653220000	31714000	31789000	97367000	1.33834	-0.228157	1.64503	1.82749	0.489155
Glutamate decarboxylase alpha	Glutamate decarboxylase alpha	gadA	P69908	15	54.9	52.685	466	0		0.89867	1.4144	1.6562	1.5845				319180000	180730000	260930000	148830000	191160000	536760000	931280000	34693000	42035000	97068000	0.664028	-0.154137	0.50019	0.727877	0.0638492
Integration host factor subunit beta	Integration host factor subunit beta	ihfB	P0A6Y1	5	56.4	10.651	94	0	1.4633	1.0505	1.2467	1.2002	1.6248	1.0325	1.353	1.2685	95598000	155270000	148700000	126660000	133500000	309430000	487750000	70265000	89710000	97023000	0.626719	0.0586628	0.378345	0.303752	-0.322968
Enhancing lycopene biosynthesis protein 2	Glyoxalase ElbB	elbB	P0ABU5	5	35	22.981	217	0		0.85181	1.7375	1.8365	1.7502	1.0268	1.6206	1.6602	33016000	57116000	110080000	118250000	140820000	649020000	1226700000	57401000	72198000	95997000	0.80752	-0.0903344	0.747645	0.805994	-0.00152577
ADP-L-glycero-D-manno-heptose-6-epimerase	ADP-L-glycero-D-manno-heptose-6-epimerase	hldD	P67910	11	46.5	34.893	310	0	1.0567	0.99806	1.0248	1.0249	1.0017	0.9756	1.0424	1.0531	125120000	127380000	725060000	682910000	474380000	912170000	1073900000	87950000	110500000	95950000	0.0415234	-0.0191265	0.047678	0.0551957	0.0136723
Modulator of FtsH protease HflC	Modulator of FtsH protease HflC	hflC	P0ABC3	14	54.5	37.649	334	0	1.1058	1.0409	1.1368	1.0675	1.1066	1.0351	1.0729	1.0695	62067000	60040000	494200000	471580000	371780000	645630000	681020000	89441000	114200000	95376000	0.145612	0.0538064	0.143851	0.0955869	-0.0500253
MltA-interacting protein	MltA-interacting protein	mipA	P0A908	5	22.6	27.831	248	0	0.99205	1.0134	1.1082	1.0658	0.95568	0.99834	1.1082	1.1347	54468000	49986000	251090000	245320000	181480000	733910000	726150000	88132000	103250000	95150000	-0.0382063	0.00844386	0.148218	0.137831	0.176038
ATP-dependent RNA helicase DeaD	ATP-dependent RNA helicase DeaD	deaD	P0A9P6	10	28.3	70.545	629	0	0.67905	0.98381	0.65955	0.63814	0.4495	0.94397	0.46184	0.49966	22941000	15979000	128310000	140210000	64500000	627000000	332040000	69123000	73988000	94180000	-0.82553	-0.0530596	-0.834712	-0.813753	0.0117766
Acetolactate synthase isozyme 3 small subunit	Acetolactate synthase isozyme 3 small subunit	ilvH	P00894	6	62	17.977	163	0	0.9522	0.96646	0.82761	0.88385	0.81435	1.0236	0.78964	0.84562	48321000	42316000	207180000	216710000	274690000	388130000	334350000	43305000	49139000	93655000	-0.179065	-0.00718807	-0.306457	-0.20967	-0.0306046
UTP--glucose-1-phosphate uridylyltransferase	UTP--glucose-1-phosphate uridylyltransferase	galF	P0AAB6	11	46.8	32.829	297	0	1.0017	1.0088	1.015	1.0099	0.95041	1.0743	0.99699	0.98318	196880000	159650000	343790000	370690000	240960000	1177300000	1245800000	95325000	112820000	93648000	-0.0349656	0.0587321	0.00862313	-0.00500038	0.0299653
Putrescine-binding periplasmic protein	Putrescine-binding periplasmic protein	potF	P31133	11	51.6	40.839	370	0	0.92673	1.0658	1.2146	1.1268	1.379	1.1527	1.1231	0.96352	48334000	42004000	351630000	408290000	305980000	519390000	685450000	81224000	111560000	93549000	0.205224	0.149585	0.22509	0.0637238	-0.1415
Uncharacterized protein YibN	Uncharacterized protein YibN	yibN	P0AG27	7	72	15.596	143	0	0.99617	0.96256	0.90602	1.0011	0.95266	0.97682	1.0098	1.0696	74597000	63390000	331730000	321900000	224970000	519860000	631680000	97251000	107890000	93234000	-0.0373918	-0.0444045	-0.062038	0.0501186	0.0875103
Glutathione S-transferase GstA	Glutathione S-transferase GstA	gstA	P0A9D2	10	60.7	22.868	201	0	1.2891	0.8662	1.3312	1.4149	1.4059	0.96505	1.3658	1.5188	37331000	43016000	193050000	159340000	142420000	323450000	540470000	100290000	88563000	90870000	0.430285	-0.127171	0.431356	0.552721	0.122436
Histidinol dehydrogenase	Histidinol dehydrogenase	hisD	P06988	9	25.8	46.11	434	0	0.82696	1.0661	0.68513	0.63999	0.83332	0.99714	0.79159	0.80163	68743000	53729000	503940000	611490000	255860000	1149100000	1065400000	130200000	137150000	90714000	-0.268573	0.0449116	-0.437604	-0.472309	-0.203736
Glucans biosynthesis protein G	Glucans biosynthesis protein G	mdoG	P33136	21	58.7	57.912	511	0	0.93582	0.98234	0.98981	0.99217	0.99626	1.051	1.0724	1.0132	216090000	186950000	526020000	542240000	391830000	864780000	957290000	96383000	110210000	90454000	-0.0498452	0.0238515	0.0441913	0.00386845	0.0537136
Putative peroxiredoxin bcp	Putative peroxiredoxin bcp	bcp	P0AE52	10	75.6	17.634	156	0	0.85753	0.84041	0.74312	0.87244	0.98454	1.0378	1.0133	0.96477	146610000	102980000	350130000	313620000	174450000	427220000	473200000	84797000	113680000	90094000	-0.118672	-0.0906416	-0.187362	-0.122483	-0.00381134
Glycine betaine-binding periplasmic protein	Glycine betaine/proline betaine-binding periplasmic protein	proX	P0AFM2	11	53.9	36.022	330	0	0.88104	0.83712	1.0638	1.3113	0.50722	0.77041	0.56867	0.77068	94958000	81998000	181990000	159590000	148980000	896530000	747760000	161650000	177420000	89740000	-0.526722	-0.315154	-0.292944	0.0579562	0.584678
Uridine phosphorylase	Uridine phosphorylase	udp	P12758	5	16.6	27.159	253	0	1.3757	0.99185	1.3696	1.3887	1.4085	1.0264	1.3129	1.4435	112610000	146860000	178080000	192510000	168380000	479120000	696490000	64551000	85593000	89659000	0.477263	0.0131049	0.423578	0.501923	0.0246603
GTP-binding protein TypA/BipA	GTP-binding protein TypA/BipA	typA	P32132	14	29.8	67.355	607	0	0.63354	0.98771	0.63449	0.60824	0.56528	0.92458	0.57681	0.6341	187810000	61872000	593140000	619660000	264760000	1396300000	788860000	172360000	199600000	89497000	-0.738385	-0.0646987	-0.723444	-0.68694	0.051445
UDP-galactopyranose mutase	UDP-galactopyranose mutase	glf	P37747	17	61.3	42.965	367	0	1.039	1.0664	1.2002	1.167	1.0177	0.97202	1.035	1.0949	111130000	103410000	344970000	370690000	289060000	976500000	929490000	89716000	103380000	88816000	0.0403314	0.0274513	0.160404	0.177535	0.137204
Methionine--tRNA ligase	Methionine--tRNA ligase	metG	P00959	20	44.6	76.254	677	0	0.77512	1.0266	0.80518	0.81467	0.81661	1.0631	0.87244	0.83243	96138000	62158000	616050000	655220000	342130000	1571700000	1450600000	111830000	127840000	88416000	-0.329404	0.0632958	-0.253584	-0.280072	0.0493325
Phosphocarrier protein HPr	Phosphocarrier protein HPr	ptsH	P0AA04	4	78.8	9.1193	85	0	0.8189	0.95061	0.80682	0.84644	0.65856	0.99329	0.75208	0.76877	286940000	189500000	487830000	529960000	247830000	450580000	320090000	131310000	146690000	88392000	-0.436881	-0.041046	-0.359472	-0.308278	0.128603
Translation initiation factor IF-3;Translation initiation factor IF-3, N-terminally processed;Translation initiation factor IF-3S	Translation initiation factor IF-3	infC	P0A707	5	45	20.564	180	0	0.90399	0.95146	0.90063	0.93781	0.934	1.0015	0.93073	0.94467	113190000	93810000	616530000	601340000	373560000	1016800000	1041800000	97352000	114430000	88185000	-0.121871	-0.0343376	-0.127085	-0.0873655	0.0345056
Catalase HPII	Catalase HPII	katE	P21179	22	44.5	84.162	753	0	2.5438	1.0558	1.6228	1.5274	2.3972	1.9528	1.7203	0.86513	84495000	104990000	343940000	409790000	409090000	491420000	1374300000	54384000	114710000	87912000	1.3048	0.589092	0.741187	0.258537	-1.04627
NADH-quinone oxidoreductase subunit C/D	NADH-quinone oxidoreductase subunit C/D	nuoC	P33599	12	30	68.235	596	0	1.2746	0.98501	1.3612	1.4595	1.1898	0.95097	1.2399	1.3699	64030000	67890000	229490000	243160000	236040000	922970000	973810000	74785000	77057000	87861000	0.301236	-0.046936	0.379122	0.500496	0.19926
Peptide chain release factor 3	Peptide chain release factor 3	prfC	P0A7I4	10	23.1	59.573	529	0	0.86071	1.0127	0.94534	0.93895	0.93345	1.0012	0.93989	0.95769	38333000	30392000	160890000	200640000	102110000	465330000	445830000	52701000	60900000	87565000	-0.156691	0.00999205	-0.0852595	-0.0765541	0.0801373
Pantothenate synthetase	Pantothenate synthetase	panC	P31663	14	87.3	31.597	283	0	1.0851	0.94083	1.171	1.1305	1.17	0.97791	1.1036	1.1513	180580000	105790000	362580000	343970000	258440000	864900000	901590000	101880000	89723000	87511000	0.173191	-0.0598408	0.185613	0.190172	0.0169809
Lon protease	Lon protease	lon	P0A9M0	21	40.4	87.437	784	0	0.96337	0.9581	0.93291	0.93411	0.90262	1.031	0.92019	0.88696	69090000	60504000	476990000	505040000	303180000	1329000000	1479500000	89755000	112510000	87402000	-0.100059	-0.00788419	-0.110059	-0.135214	-0.0351549
Sulfite reductase [NADPH] flavoprotein alpha-component	Sulfite reductase [NADPH] flavoprotein alpha-component	cysJ	P38038	9	29.2	66.269	599	0	0.73599	1.048	0.81761	0.84538	0.76847	1.0054	0.80122	0.77482	749690000	128970000	545970000	590540000	327640000	786740000	657760000	112930000	138550000	87328000	-0.410754	0.0380147	-0.305049	-0.303828	0.106926
Aminopeptidase N	Aminopeptidase N	pepN	P04825	13	22.9	98.918	870	0	1.1376	1.0839	1.3451	1.267	1.218	1.0394	1.1692	1.0678	91745000	90191000	492740000	588360000	517680000	952320000	1229800000	77192000	93760000	87106000	0.236095	0.0863082	0.330157	0.223299	-0.0127956
Fructose-1,6-bisphosphatase class 1	Fructose-1,6-bisphosphatase class 1	fbp	P0A993	9	41.9	36.833	332	0	1.3223	1.0075	1.7176	1.6732	1.5026	0.94306	1.5986	1.6519	44628000	56924000	118360000	121910000	135530000	450270000	683880000	52975000	59978000	86983000	0.4982	-0.0361116	0.729531	0.733398	0.235198
NADH-quinone oxidoreductase subunit G	NADH-quinone oxidoreductase subunit G	nuoG	P33602	11	18.4	100.3	908	0	1.3245	1.0232	1.2753	1.2718	1.2693	0.95841	1.2368	1.3748	70695000	73192000	299380000	292450000	344020000	577680000	770210000	68899000	75617000	86905000	0.375067	-0.0133269	0.328894	0.40414	0.0290729
3-isopropylmalate dehydratase small subunit	3-isopropylmalate dehydratase small subunit	leuD	P30126	5	47.8	22.487	201	0	1.0784	0.89785	1.0122	1.1133	1.1535	1.1171	1.1298	0.98848	74403000	60888000	316340000	333870000	222230000	1142300000	1298600000	71857000	102090000	86534000	0.158272	0.010744	0.0989585	0.0716117	-0.0866607
7-alpha-hydroxysteroid dehydrogenase	7-alpha-hydroxysteroid dehydrogenase	hdhA	P0AET8	9	56.9	26.778	255	0	0.87883	1.1342	1.0015	0.97621	1.2516	1.1281	1.0706	0.97984	54704000	41197000	426140000	446130000	298400000	502690000	685580000	79762000	105370000	86498000	0.0911446	0.17779	0.0510936	-0.0320568	-0.123201
Iron-sulfur cluster assembly scaffold protein IscU	Iron-sulfur cluster assembly scaffold protein IscU	iscU	P0ACD4	7	85.9	13.848	128	0	0.89214	0.889	0.90394	1.0484	1.0066	1.2029	1.0474	0.93118	64061000	49719000	240930000	221190000	158100000	459750000	514080000	73168000	110580000	86097000	-0.0749576	0.0648139	-0.0355348	-0.0148056	0.060152
Protein GrpE	Protein GrpE	grpE	P09372	6	61.4	21.798	197	0	0.98549	0.86444	0.89963	1.0298	1.3155	1.2989	1.3036	1.0091	42742000	43076000	541570000	396610000	252840000	1103800000	1571600000	64144000	101030000	85846000	0.202255	0.11326	0.13962	0.027791	-0.174464
Probable phospholipid-binding protein MlaC	Probable phospholipid-binding protein MlaC	mlaC	P0ADV7	7	54	23.962	211	0	1.1056	1.0445	1.107	0.96834	1.1865	1.0595	0.98938	0.94719	115210000	90837000	407070000	482890000	299410000	850710000	1213700000	90318000	103670000	85797000	0.19667	0.0731347	0.0679003	-0.0622564	-0.258926
Gamma-glutamyltranspeptidase;Gamma-glutamyltranspeptidase large chain;Gamma-glutamyltranspeptidase small chain	Gamma-glutamyltranspeptidase	ggt	P18956	23	58.3	61.767	580	0	1.4033	1.0156	1.2991	1.2578	0.92251	1.033	0.86441	0.8486	17705000	22660000	111260000	121320000	273830000	524580000	569910000	63443000	75212000	85431000	0.217733	0.0346383	0.113374	0.0747794	-0.142954
Uncharacterized lipoprotein YbaY	Uncharacterized lipoprotein YbaY	ybaY	P77717	4	65.3	19.431	190	0	1.6286	1.0994	1.0301	0.99787	1.3399	1.0926	0.78473	0.7498	87773000	139340000	316230000	350910000	266750000	517770000	789460000	89109000	104220000	85214000	0.569734	0.132248	-0.140166	-0.194567	-0.764301
Transcription termination/antitermination protein NusA	Transcription termination/antitermination protein NusA	nusA	P0AFF6	11	43.8	54.87	495	0	1.0785	1.0018	0.90997	0.93944	0.93744	0.97616	0.90522	0.94409	126490000	116400000	482440000	533890000	343850000	759390000	769330000	95525000	109280000	84952000	0.0114527	-0.0159867	-0.139879	-0.086561	-0.0980137
Outer membrane lipoprotein SlyB	Outer membrane lipoprotein SlyB	slyB	P0A905	4	30.3	15.601	155	0	0.67731	1.0148	1.1973	1.2192	1.1221	1.0558	1.2898	1.0907	62955000	34287000	211620000	229220000	172830000	597220000	763220000	67849000	86351000	84731000	-0.152476	0.0500489	0.314465	0.20783	0.360306
Sulfite reductase [NADPH] hemoprotein beta-component	Sulfite reductase [NADPH] hemoprotein beta-component	cysI	P17846	16	52.8	63.997	570	0	1.0003	1.1224	0.8347	0.82863	0.83701	1.0521	0.85492	0.79794	47416000	37841000	374010000	497490000	224250000	942800000	841640000	101270000	123950000	84034000	-0.122405	0.120684	-0.243301	-0.298167	-0.175762
Vitamin B12 transport periplasmic protein BtuE	Thioredoxin/glutathione peroxidase BtuE	btuE	P06610	11	97.3	20.469	183	0	1.0792	0.78579	0.89602	1.0844	1.35	1.2568	1.2943	0.9316	24364000	24997000	120290000	96702000	75418000	805240000	919540000	57205000	88205000	83342000	0.280481	0.0303996	0.131142	0.0114956	-0.268986
ATP-dependent zinc metalloprotease FtsH	ATP-dependent zinc metalloprotease FtsH	ftsH	P0AAI3	19	52.6	70.707	644	0	0.84472	0.97587	0.94558	0.91662	0.93592	0.98372	0.90635	0.91363	44912000	35252000	418170000	456870000	272370000	475060000	498540000	89590000	111570000	82959000	-0.167604	-0.0294482	-0.11097	-0.127959	0.0396449
Iron uptake system component EfeO	Iron uptake system component EfeO	efeO	P0AB24	20	76.5	41.137	375	0	0.73471	0.96435	0.68288	0.73872	0.88085	1.0429	0.92954	0.87469	140810000	93129000	278200000	265770000	149290000	354150000	310550000	107580000	118110000	82931000	-0.307966	0.00522031	-0.310772	-0.309887	-0.00192123
Outer membrane protein slp	Outer membrane protein slp	slp	P37194	4	29.8	20.964	188	0		1.0675	1.3922	1.4132	1.344	1.0785	1.1013	1.1871	59674000	83462000	246570000	255040000	272880000	326450000	451260000	59368000	75054000	82316000	0.426533	0.10165	0.318172	0.378678	-0.0478551
Asparagine--tRNA ligase	Asparagine--tRNA ligase	asnS	P0A8M0	8	27.7	52.57	466	0	0.82385	0.94813	0.80979	0.88405	0.89962	1.0494	0.9572	0.98913	68930000	46013000	597240000	579210000	338130000	790440000	742160000	83014000	104950000	82141000	-0.214684	-0.00178283	-0.178706	-0.0945105	0.120173
Acetyl-coenzyme A carboxylase carboxyl transferase subunit beta	Acetyl-coenzyme A carboxylase carboxyl transferase subunit beta	accD	P0A9Q5	10	40.1	33.322	304	0	0.92009	1.0073	0.94643	0.94545	0.98536	1.0046	0.95027	0.96927	69669000	49778000	265220000	256680000	209330000	600660000	641210000	71097000	77127000	82096000	-0.0698682	0.0085586	-0.0765085	-0.0628666	0.00700168
Galactitol-1-phosphate 5-dehydrogenase	Galactitol-1-phosphate 5-dehydrogenase	gatD	P0A9S3	8	41.9	37.39	346	0		0.84159	6.4912	7.7996	4.6839	0.87455	5.627	6.807	6795400	31933000	44380000	36798000	201730000	91130000	412930000	13680000	14523000	81712000	2.22771	-0.220833	2.5991	2.86855	0.640838
Tyrosine--tRNA ligase	Tyrosine--tRNA ligase	tyrS	P0AGJ9	12	39.4	47.526	424	0	0.73106	0.9678	0.80747	0.828	0.91381	1.002	0.93623	0.94348	98543000	65366000	412190000	496560000	286260000	724980000	617660000	100580000	103500000	81244000	-0.282026	-0.0219508	-0.197848	-0.175045	0.106982
Lipoprotein 28	Lipoprotein 28	nlpA	P04846	8	46.7	29.423	272	0	0.84048	1.1116	0.82251	0.76747	0.84335	1.0161	0.87166	0.93722	54224000	46722000	123670000	136820000	72889000	524170000	471210000	84816000	98750000	80240000	-0.248254	0.0892947	-0.239421	-0.230491	0.0177629
Peptidase B	Peptidase B	pepB	P37095	12	54.8	46.18	427	0	1.2309	0.90688	1.2984	1.3634	1.1699	1.0436	1.2488	1.181	36356000	103980000	245760000	255800000	210590000	467140000	642970000	75967000	83192000	80206000	0.263515	-0.0361708	0.348912	0.347325	0.0838103
Glutamine--fructose-6-phosphate aminotransferase [isomerizing]	Glutamine--fructose-6-phosphate aminotransferase [isomerizing]	glmS	P17169	10	31.4	66.894	609	0	0.72129	0.92757	0.79305	0.85831	0.87253	0.96458	0.9009	0.9448	161650000	113960000	344770000	315170000	180410000	730540000	723210000	87327000	92009000	79045000	-0.327511	-0.0799735	-0.239609	-0.149513	0.177999
Acetylornithine/succinyldiaminopimelate aminotransferase	Acetylornithine/succinyldiaminopimelate aminotransferase	argD	P18335	12	49.3	43.766	406	0	0.57776	0.95961	0.64147	0.66315	0.67255	1.0333	0.72587	0.71395	51231000	24552000	552680000	581030000	264950000	1124700000	854200000	118020000	140940000	78275000	-0.677714	-0.00512344	-0.548628	-0.538367	0.139347
Maltodextrin phosphorylase	Maltodextrin phosphorylase	malP	P00490	22	36.4	90.521	797	0	0.88068	1.033	0.78914	0.7585	0.73971	1.0664	0.72619	0.70556	69628000	54167000	356960000	353800000	202390000	897050000	705550000	95081000	115900000	77087000	-0.303659	0.0699771	-0.400368	-0.450025	-0.146366
30S ribosomal protein S18	30S ribosomal protein S18	rpsR	P0A7T7	5	74.7	8.9863	75	0		0.99734	0.83642	0.87638	0.86729	1.0111	0.70036	0.7251			118760000	131400000	85046000	893880000	637130000	117750000	118910000	77080000	-0.205414	0.00607536	-0.380089	-0.320594	-0.115181
Phosphopentomutase	Phosphopentomutase	deoB	P0A6K6	8	38.8	44.369	407	0	1.8255	1.0086	1.3209	1.2923	1.5509	1.0729	1.3211	1.2807	37027000	64005000	120200000	118100000	99485000	449220000	703900000	48230000	66205000	76768000	0.755486	0.0576236	0.40163	0.363451	-0.392034
2-isopropylmalate synthase	2-isopropylmalate synthase	leuA	P09151	18	69.4	57.297	523	0	1.2199	1.0012	1.2783	1.3217	1.2943	0.99371	1.3698	1.3344	227970000	230750000	599250000	610250000	538770000	1034200000	1449300000	54616000	67323000	76655000	0.330099	-0.00367634	0.404958	0.409309	0.07921
ATP-dependent 6-phosphofructokinase isozyme 2	ATP-dependent 6-phosphofructokinase isozyme 2	pfkB	P06999	7	29.1	32.456	309	0	1.1063	1.0256	1.0467	1.0977	1.1334	1.0738	0.92066	0.88861	36171000	39840000	180070000	183570000	136300000	225310000	257410000	58744000	74483000	76639000	0.163306	0.0699771	-0.023739	-0.0099092	-0.173215
UPF0325 protein YaeH	UPF0325 protein YaeH	yaeH	P62768	8	87.5	15.096	128	0	2.1266	1.0232	1.5853	1.5311	1.6055	1.0828	1.4727	1.4021	37868000	67904000	210040000	246450000	204540000	354150000	607670000	55557000	65440000	76552000	0.899988	0.0745054	0.612588	0.552475	-0.347512
Peptidase T	Peptidase T	pepT	P29745	9	35	44.923	408	0	1.6064	0.98286	1.077	1.1045	1.3483	0.98287	1.1819	1.2489	10869000	14564000	80435000	80228000	62957000	240630000	219540000	65630000	76085000	75692000	0.563012	-0.0249348	0.17562	0.234747	-0.328265
S-ribosylhomocysteine lyase	S-ribosylhomocysteine lyase	luxS	P45578	3	30.4	19.416	171	0		0.8855	0.67103	0.72863	0.93903	1.2983	0.88936	0.70768	30208000	19701000	245890000	258330000	128000000	495990000	494720000	86613000	143810000	75626000	-0.0907568	0.126841	-0.358093	-0.477633	-0.386876
Pyruvate dehydrogenase [ubiquinone];Alpha-peptide	Pyruvate dehydrogenase [ubiquinone]	poxB	P07003	16	41.4	62.011	572	0	1.3186	0.95291	1.0171	1.0715	1.1201	1.0423	0.87507	0.8647	60808000	54648000	247200000	242690000	170710000	614160000	740750000	86425000	94024000	74917000	0.286112	-0.0034594	-0.0799583	-0.046772	-0.332884
Fumarate reductase flavoprotein subunit	Fumarate reductase flavoprotein subunit	frdA	P00363	13	30.4	65.971	602	0	3.9115	0.87744	4.5467	5.4933	4.0927	0.92247	4.3173	4.7545	11038000	33199000	91678000	94833000	291020000	162390000	566130000	13349000	13518000	72290000	2.00076	-0.152075	2.14796	2.35724	0.356485
Uncharacterized protein YcaC	Uncharacterized protein YcaC	ycaC	P21367	6	45.7	23.1	208	0	2.2509	1.0329	1.2724	1.2805	1.5715	1.0244	1.7338	1.842	25005000	55206000	92947000	114270000	97460000	446700000	524690000	36376000	46092000	72127000	0.934479	0.0407522	0.587941	0.642702	-0.291777
Acetyl-coenzyme A carboxylase carboxyl transferase subunit alpha	Acetyl-coenzyme A carboxylase carboxyl transferase subunit alpha	accA	P0ABD5	10	50.2	35.241	319	0		1.0447	1.0085	0.95837	1.0193	1.0152	1.0548	0.99763	4416700	1974100	312020000	367510000	226340000	953210000	1050300000	69042000	97240000	70462000	0.0275787	0.0425743	0.0449536	-0.0320936	-0.0596724
Protein translocase subunit SecD	Protein translocase subunit SecD	secD	P0AG90	9	23.9	66.631	615	0	1.19	0.96084	0.92711	0.98635	0.97156	0.97709	0.91891	0.98765	12063000	9545100	118790000	112040000	80878000	287450000	257290000	28723000	32378000	69872000	0.112073	-0.0454835	-0.115582	-0.018878	-0.130951
Mannitol-1-phosphate 5-dehydrogenase	Mannitol-1-phosphate 5-dehydrogenase	mtlD	P09424	13	51.8	41.139	382	0	1.3161	0.97002	1.4129	1.4356	1.7537	1.0154	1.5284	1.5112	50316000	52241000	215680000	233450000	223770000	427760000	840780000	48621000	57504000	69805000	0.618145	-0.0105558	0.556454	0.559149	-0.0589955
Aconitate hydratase 1	Aconitate hydratase A	acnA	P25516	19	30	97.676	891	0	2.3971	0.91809	2.6457	2.8622	2.0038	0.88907	2.02	2.2469	77122000	166270000	534380000	297820000	491400000	899380000	1868300000	36806000	37586000	69763000	1.1378	-0.146276	1.22209	1.35307	0.215271
Acyl carrier protein	Acyl carrier protein	acpP	P0A6A8	5	43.6	8.6394	78	0	0.91432	1.0224	1.722	1.6655					108330000	87386000	239640000	338530000	226580000	305670000	549670000	51718000	81555000	69510000	-0.129229	0.0319597	0.784085	0.735955	0.865184
Ferrichrome-iron receptor	Ferrichrome-iron receptor	fhuA	P06971	21	49.1	82.181	747	0	0.82298	0.93661	0.83952	0.86848	1.056	1.1101	1.0042	0.98207	147630000	116700000	389340000	358600000	199770000	708580000	881260000	73029000	91159000	69383000	-0.0900503	0.0333067	-0.11738	-0.112046	-0.0219956
ABC transporter periplasmic-binding protein YtfQ	ABC transporter periplasmic-binding protein YtfQ	ytfQ	P39325	10	33.3	34.344	318	0	5.2484	0.62039	4.9689	7.5191	4.9928	0.31784	4.9299	14.786	34951000	95220000	64126000	49904000	210510000	179320000	884010000	8277700	4792300	69130000	2.35631	-1.09199	2.30725	3.4793	1.12299
Glucose-1-phosphate thymidylyltransferase 1	Glucose-1-phosphate thymidylyltransferase 1	rmlA1	P37744	11	45.4	32.693	293	0	1.0144	1.0643	1.1527	1.1294	1.0303	1.0302	1.1138	1.0963	111310000	107710000	349440000	382560000	369030000	296290000	323470000	67576000	75901000	68957000	0.0318892	0.0666059	0.180466	0.154259	0.12237
Fumarate hydratase class II	Fumarate hydratase class II	fumC	P05042	12	36.8	50.488	467	0	2.4272	0.95762	2.7399	2.7347	2.3231	0.87255	2.3452	2.6926	47580000	96878000	109010000	129180000	182500000	425220000	746470000	40168000	39034000	68446000	1.24802	-0.128022	1.34628	1.44023	0.192216
Thiol peroxidase	Thiol peroxidase	tpx	P0A862	5	61.3	17.835	168	0					0.82698	1.114	1.0269	0.93638			47286000	53525000	28535000	605880000	512530000	77666000	92137000	68044000	-0.274076	0.155749	0.0382957	-0.094834	0.179242
D-alanyl-D-alanine carboxypeptidase DacA	D-alanyl-D-alanine carboxypeptidase DacA	dacA	P0AEB2	15	65.3	44.443	403	0	0.81937	0.95697	0.85508	0.83263	0.89566	0.98616	0.85423	0.84025	77847000	53825000	358740000	394260000	222400000	821180000	740870000	81489000	99654000	67673000	-0.221766	-0.0416176	-0.226586	-0.257666	-0.0358999
Outer membrane protein X	Outer membrane protein X	ompX	P0A917	5	46.2	18.602	171	0	0.54193	0.95741	0.37353	0.38473	0.49135	0.88438	0.37849	0.41798	235360000	100760000	613880000	564360000	151650000	1197200000	782120000	175830000	185760000	67652000	-0.952769	-0.118891	-1.41116	-1.31705	-0.36428
Argininosuccinate lyase	Argininosuccinate lyase	argH	P11447	12	42.5	50.318	457	0	0.55038	0.91218	0.65835	0.71419	0.6178	0.9797	0.66962	0.68225	9768000	5287600	470670000	468080000	262550000	1826900000	1136700000	109730000	120550000	67599000	-0.775737	-0.0801794	-0.590777	-0.518246	0.257491
GTP cyclohydrolase 1	GTP cyclohydrolase 1	folE	P0A6T5	10	68.5	24.83	222	0	0.73924	1.0203	0.74337	0.73616	0.75951	1.0141	0.74846	0.7362	205240000	116740000	484380000	534900000	237390000	890940000	677070000	90453000	105610000	67365000	-0.41624	0.0246034	-0.422917	-0.44187	-0.0256293
Ribosome-binding ATPase YchF	Ribosome-binding ATPase YchF	ychF	P0ABU2	15	66.7	39.667	363	0	0.80208	0.99263	0.88063	0.90334	0.85373	0.97798	0.89771	0.93959	60492000	43667000	327860000	330480000	205540000	670660000	622100000	85386000	93460000	66169000	-0.272463	-0.0213577	-0.169469	-0.117999	0.154464
Transcription elongation factor GreA	Transcription elongation factor GreA	greA	P0A6W5	10	73.4	17.641	158	0	1.0698	1.0265	1.263	1.335	1.1506	0.90561	1.1645	1.2757	68133000	59069000	199360000	229230000	198990000	759170000	815210000	56646000	66602000	64909000	0.15082	-0.0498228	0.279471	0.384437	0.233617
RNA chaperone ProQ	RNA chaperone ProQ	proQ	P45577	6	50	25.892	232	0	0.96224	1.0394	0.84788	0.98676	0.93225	1.0637	0.96198	0.88516	54982000	41895000	274990000	299020000	180860000	290960000	273690000	52269000	59171000	64736000	-0.0781905	0.0725175	-0.144122	-0.0954812	-0.0172907
NAD(P)H dehydrogenase (quinone)	NAD(P)H dehydrogenase (quinone)	wrbA	P0A8G6	4	24.7	20.845	198	0	1.5095	0.91308	1.2573	1.2718	1.4566	1.022	1.2058	1.1164	68238000	90556000	199310000	222130000	234220000	540950000	734680000	54918000	70307000	64656000	0.568567	-0.0476068	0.300475	0.255924	-0.312644
D-lactate dehydrogenase	D-lactate dehydrogenase	dld	P06149	16	36.6	64.612	571	0	1.5665	0.94819	1.6582	1.748	1.5835	0.93767	1.6149	1.6535	50173000	66809000	268910000	269720000	304270000	361450000	637890000	48134000	50070000	64570000	0.655352	-0.0847774	0.710658	0.766171	0.110819
Putative ABC transporter periplasmic-binding protein YdcS	Putative ABC transporter periplasmic-binding protein YdcS	ydcS	P76108	19	74.8	42.295	381	0	2.789	0.78506	3.3042	4.3526	4.2974	0.60767	3.9333	5.981	18008000	54972000	62646000	53556000	129730000	217640000	563990000	16357000	11551000	64453000	1.82505	-0.522084	1.85549	2.36927	0.544218
Protein UshA;UDP-sugar hydrolase;5-nucleotidase	Protein UshA	ushA	P07024	20	50.7	60.823	550	0	1.3198	1.0091	1.4691	1.5221	1.461	1.0079	1.3881	1.391	79960000	92321000	204130000	227160000	231080000	338950000	520520000	53432000	60504000	64286000	0.4755	0.0122111	0.514602	0.542555	0.0670552
Maltose operon periplasmic protein	Maltose operon periplasmic protein	malM	P03841	7	41.2	31.943	306	0		0.93727	3.8365	4.0624	2.897	0.86677	2.8323	3.388	21279000	15914000	59617000	63515000	139360000	43328000	136750000	23115000	23325000	63875000	1.53456	-0.148769	1.73743	1.89732	0.362758
Probable L,D-transpeptidase YbiS	Probable L,D-transpeptidase YbiS	ybiS	P0AAX8	8	50	33.325	306	0	0.95075	1.0085	0.94056	0.90438	0.92965	1.0335	0.95008	0.89424	43411000	40221000	200840000	215090000	125810000	345500000	356230000	68810000	83107000	63813000	-0.0889604	0.0299829	-0.0811253	-0.15311	-0.0641492
PTS system glucose-specific EIICB component;Glucose permease IIC component;Glucose-specific phosphotransferase enzyme IIB component	PTS system glucose-specific EIICB component	ptsG	P69786	14	34	50.676	477	0	0.31336	0.97811	0.19735	0.22162	0.30546	1.0521	0.30252	0.30201	204600000	59974000	548740000	548520000	97226000	1322300000	593840000	211050000	240910000	63699000	-1.69241	0.021629	-2.00038	-1.93338	-0.240972
Disulfide-bond oxidoreductase YghU	Disulfide-bond oxidoreductase YghU	yghU	Q46845	8	40.6	32.391	288	0	1.6731	0.93797	1.5185	1.5664	1.5999	1.0226	1.4568	1.3947	63357000	100410000	146450000	140760000	162570000	374870000	668720000	42008000	50826000	62652000	0.710614	-0.0287268	0.573035	0.566133	-0.14448
Uncharacterized lipoprotein YdcL	Uncharacterized lipoprotein YdcL	ydcL	P64451	9	45.5	24.427	222	0	2.3574	1.0834	1.3645	1.364	2.1531	1.0322	1.5692	1.4729	44904000	95744000	114560000	133580000	133550000	231170000	524510000	36455000	44762000	61584000	1.17329	0.0810669	0.552721	0.504315	-0.668972
Phenylalanine--tRNA ligase alpha subunit	Phenylalanine--tRNA ligase alpha subunit	pheS	P08312	4	22.3	36.831	327	0	0.93363	1.0407	0.85432	0.9451	0.83044	1.037	1.0538	0.90016	77515000	38870000	212440000	219920000	146090000	391920000	338380000	69242000	83830000	61559000	-0.181092	0.0549874	-0.0678481	-0.116176	0.0649163
NH(3)-dependent NAD(+) synthetase	NH(3)-dependent NAD(+) synthetase	nadE	P18843	14	64.7	30.636	275	0	0.85802	1.0094	0.75755	0.64751	0.81917	0.99214	0.78332	0.76714	51948000	28795000	532380000	608970000	247560000	795840000	699720000	74644000	95308000	60612000	-0.253954	0.00111045	-0.376255	-0.499555	-0.245601
Cytosol aminopeptidase	Cytosol aminopeptidase	pepA	P68767	15	43.7	54.879	503	0	1.2071	0.92491	1.0524	1.0878	1.0915	0.98168	1.0379	1.0241	36605000	36836000	273650000	253080000	199050000	504470000	529390000	58183000	66219000	60568000	0.200755	-0.0690054	0.06371	0.0785415	-0.122214
Mannose-6-phosphate isomerase	Mannose-6-phosphate isomerase	manA	P00946	14	47.1	42.849	391	0	1.2077	0.94532	1.4404	1.4527	1.3417	0.91832	1.4311	1.478	72205000	84331000	217350000	222850000	218200000	534510000	845430000	45011000	48157000	60052000	0.350158	-0.101877	0.521805	0.551245	0.201088
Chaperone SurA	Chaperone SurA	surA	P0ABZ6	13	53.3	47.283	428	0	1.0018	1.0135	1.1315	1.0593	1.1148	1.0643	1.1094	1.0484	42786000	36717000	257980000	277910000	211270000	831090000	942560000	57575000	65353000	59403000	0.0817487	0.0550568	0.164078	0.0756695	-0.00607912
tRNA 2-thiocytidine biosynthesis protein TtcA	tRNA 2-thiocytidine biosynthesis protein TtcA	ttcA	P76055	6	26	35.561	311	0		0.9949	0.76053	0.76381	0.67006	0.86471	0.76952	0.77989	9549700	5533300	56338000	54874000	27077000	74324000	55600000	19951000	19960000	58875000	-0.577638	-0.105	-0.386421	-0.373608	0.20403
3-oxoacyl-[acyl-carrier-protein] reductase FabG	3-oxoacyl-[acyl-carrier-protein] reductase FabG	fabG	P0AEK2	8	54.1	25.56	244	0	0.9331	1.0722	1.1804	1.0723	0.9558	0.98178	1.0463	1.1161	92889000	72202000	244710000	261930000	193320000	543870000	608840000	50197000	58976000	58347000	-0.0824537	0.0384221	0.154907	0.129876	0.21233
Phosphate-binding protein PstS	Phosphate-binding protein PstS	pstS	P0AG82	15	55.8	37.023	346	0	1.5945	1.0189	1.7877	1.6109	1.7463	0.98483	1.7421	1.6813	56988000	101240000	132600000	132740000	153110000	250720000	483090000	40125000	45148000	58191000	0.740194	0.00268812	0.819586	0.719052	-0.0211416
Pyridoxine 5-phosphate synthase	Pyridoxine 5-phosphate synthase	pdxJ	P0A794	8	49	26.384	243	0	1.1065	1.077	1.1468	1.1807	1.0435	0.91778	1.0624	1.0772	38419000	31683000	210650000	208840000	166170000	508100000	621360000	60208000	63462000	58134000	0.104337	-0.00377036	0.143524	0.174982	0.0706449
Cytochrome bo(3) ubiquinol oxidase subunit 1	Cytochrome bo(3) ubiquinol oxidase subunit 1	cyoB	P0ABI8	5	8.9	74.367	663	0	1.0331	0.94099	1.1711	1.2316	1.026	0.99277	1.1957	1.2241	111650000	97176000	252690000	241920000	217550000	269270000	311880000	55883000	52288000	58116000	0.0420139	-0.0485912	0.242938	0.296134	0.25412
Protein TolB	Protein TolB	tolB	P0A855	6	20.2	45.955	430	0	0.95851	0.98432	0.84049	0.88342	1.0309	1.0291	1.037	0.97669	70796000	58939000	310660000	306520000	186490000	384000000	392760000	64334000	77056000	58034000	-0.00765937	0.00964815	-0.0911948	-0.104612	-0.0969527
Fatty acid oxidation complex subunit alpha;Enoyl-CoA hydratase/Delta(3)-cis-Delta(2)-trans-enoyl-CoA isomerase/3-hydroxybutyryl-CoA epimerase;3-hydroxyacyl-CoA dehydrogenase	Fatty acid oxidation complex subunit alpha	fadB	P21177	16	33.1	79.593	729	0	7.3827	0.8322	6.5359	9.8785	5.9168	0.77232	6.5086	6.2559	7188600	35035000	29888000	239350000	129800000	142600000	607150000	9305900	10741000	57936000	2.7333	-0.317858	2.70537	3.01207	0.278768
3-isopropylmalate dehydrogenase	3-isopropylmalate dehydrogenase	leuB	P30125	5	23.7	39.517	363	0	1.0364	1.0049	1.1311	1.0744	1.1064	1.0587	1.1577	1.1244	86486000	81719000	271270000	286570000	210080000	652740000	760360000	48957000	60975000	57485000	0.0994972	0.0451634	0.194591	0.136716	0.0372192
Ribose-phosphate pyrophosphokinase	Ribose-phosphate pyrophosphokinase	prs	P0A717	3	27	34.218	315	0		0.23746	0.14438	0.62875		0.74307	0.95835	1.2709	79897000	74296000	719750000	190680000	132000000	207910000	239590000	52610000	53197000	57455000		-1.02837	-0.85892	-0.0742664
Nucleoid-associated protein YbaB	Nucleoid-associated protein YbaB	ybaB	P0A8B5	6	89	12.015	109	0	0.94352	0.93445	1.0997	1.0886	1.0432	0.99861	1.2371	1.1929	93811000	101420000	119970000	113760000	80515000	378690000	603850000	55023000	63393000	57419000	-0.00961144	-0.0491136	0.224534	0.189983	0.199594
Periplasmic pH-dependent serine endoprotease DegQ	Periplasmic pH-dependent serine endoprotease DegQ	degQ	P39099	15	49	47.204	455	0	1.2845	1.0189	1.2563	1.2098	1.119	0.97229	1.0871	1.0536	31181000	41914000	176220000	211550000	163180000	472820000	546540000	53047000	62313000	57375000	0.265137	-0.00636911	0.228603	0.178492	-0.0866452
Glutathione-binding protein GsiB	Glutathione-binding protein GsiB	gsiB	P75797	17	64.1	56.47	512	0	1.0044	1.0173	1.0722	1.1245	1.0099	0.98072	0.96474	1.0108	37980000	31813000	177840000	187070000	126560000	680280000	765250000	59060000	63719000	57330000	0.0102786	-0.00142898	0.0264035	0.0944388	0.0841602
Tryptophan synthase alpha chain	Tryptophan synthase alpha chain	trpA	P0A877	8	43.7	28.724	268	0	0.78501	1.0152	0.75431	0.78732	0.68289	0.90327	0.71289	0.77594	134840000	84573000	349250000	357460000	175370000	1055800000	794340000	90750000	90256000	57293000	-0.446246	-0.0600438	-0.446934	-0.355442	0.0908041
sn-glycerol-3-phosphate-binding periplasmic protein UgpB	sn-glycerol-3-phosphate-binding periplasmic protein UgpB	ugpB	P0AG80	19	58.2	48.448	438	0	2.8584	0.9343	2.8188	2.9122	2.4016	0.84188	2.2016	2.3936	34330000	65947000	127250000	125890000	221860000	358510000	926060000	28658000	31899000	56947000	1.39506	-0.171222	1.3278	1.40757	0.0125075
Protein DcrB	Protein DcrB	dcrB	P0AEE1	8	52.4	19.787	185	0	0.89787	0.87762	0.93377	0.94939	0.93005	0.97088	0.88348	0.97579	118010000	85460000	206280000	199010000	137290000	512020000	536880000	62634000	69801000	56368000	-0.129797	-0.113645	-0.138243	-0.0550067	0.0747904
NADH-quinone oxidoreductase subunit F	NADH-quinone oxidoreductase subunit F	nuoF	P31979	11	43.1	49.292	445	0	1.266	0.94043	1.2304	1.2986	1.1002	0.97545	1.164	1.2097	29460000	34040000	161650000	196430000	148680000	748260000	944160000	46539000	53730000	55617000	0.242572	-0.0619928	0.259664	0.32671	0.0841379
Carbonic anhydrase 2	Carbonic anhydrase 2	can	P61517	2	11.8	25.096	220	0	0.69915	0.95781	0.69089	0.74918	0.67358	0.95967	0.75708	0.79198	112780000	72656000	219440000	221150000	101900000	487560000	398300000	70232000	81895000	55333000	-0.542952	-0.0607885	-0.465968	-0.375983	0.166969
Uncharacterized protein YggE	Uncharacterized protein YggE	yggE	P0ADS6	6	36.6	26.635	246	0	1.1442	1.0363	1.028	1.0028	1.0931	1.0988	0.97177	0.8093	55321000	58588000	231990000	227370000	156960000	488380000	501580000	52494000	65577000	54451000	0.161759	0.0943036	-0.000165919	-0.142337	-0.304096
Oligopeptidase A	Oligopeptidase A	prlC	P27298	17	42.4	77.166	680	0	0.90985	0.96578	0.87526	0.88659	0.99374	0.98111	0.90604	0.94007	78233000	47866000	267580000	259160000	160610000	829860000	799440000	57860000	73898000	54338000	-0.0712772	-0.0388286	-0.167069	-0.130792	-0.0595147
RNA polymerase sigma factor RpoD	RNA polymerase sigma factor RpoD	rpoD	P00579	13	29.2	70.263	613	0	1.0333	1.001	1.0882	1.0654	1.0377	1.0127	1.1748	1.1688	50047000	45466000	393320000	411500000	288780000	437960000	520250000	43033000	51476000	53383000	0.0503276	0.00984877	0.178237	0.159758	0.109431
Aldehyde dehydrogenase B	Aldehyde dehydrogenase B	aldB	P37685	13	32.8	56.306	512	0	5.6575	0.55467	6.114	14.282	4.8247	0.57289	6.8337	9.0533	12353000	57737000	28582000	25109000	111800000	130370000	412820000	9072400	6720600	53373000	2.38987	-0.826796	2.69462	3.54444	1.15457
Universal stress protein F	Universal stress protein F	uspF	P37903	6	44.4	16.016	144	0	3.6652	0.80258	3.9379	4.7032	3.4901	0.76157	3.7955	5.4339	19498000	57103000	56692000	83576000	157200000	200950000	710350000	14323000	14716000	53119000	1.83901	-0.354621	1.9511	2.34157	0.502561
Molybdate-binding periplasmic protein	Molybdate-binding periplasmic protein	modA	P37329	13	74.7	27.364	257	0	1.9056	1.0092	1.6239	1.7495	1.6572	0.77486	1.4989	1.9125	26250000	39454000	78086000	85415000	90665000	321980000	540220000	37076000	33719000	53096000	0.833011	-0.164836	0.64284	0.872632	0.0396203
UPF0337 protein YjbJ	UPF0337 protein YjbJ	yjbJ	P68206	5	71	8.3252	69	0	7.258	0.66535	1.368	2.1603	6.9336		3.6359	4.7878	8012000	53635000	69337000	50540000	68916000	57815000	418920000	9763700	9417800	53085000	2.82697	-0.587815	1.32305	1.79662	-1.03035
Riboflavin synthase	Riboflavin synthase	ribC	P0AFU8	7	39.9	23.445	213	0	0.91702	0.97281	0.97657	1.0261	1.0686	0.98439	1.1188	1.0761	38374000	33139000	217920000	250720000	158290000	319040000	299120000	54728000	62021000	53054000	-0.0104104	-0.0312088	0.067205	0.0718999	0.0823104
Multidrug efflux pump subunit AcrB	Multidrug efflux pump subunit AcrB	acrB	P31224	22	34.7	113.57	1049	0	0.96594	1.0331	0.98899	0.97841	0.97572	0.98202	0.88405	0.92697	44616000	42717000	255910000	241730000	214470000	550110000	548050000	54698000	60935000	53035000	-0.0427094	0.0108658	-0.0946183	-0.0699212	-0.0272118
Dihydroxy-acid dehydratase	Dihydroxy-acid dehydratase	ilvD	P05791	12	29.1	65.531	616	0	0.70192	1.1085	0.94721	0.85263	0.8525	0.98242	0.83554	0.85923	74374000	53926000	235360000	259170000	150180000	433880000	364720000	61288000	68881000	52811000	-0.363624	0.0641379	-0.165896	-0.224435	0.139188
PTS system N-acetylglucosamine-specific EIICBA component;N-acetylglucosamine permease IIC component;N-acetylglucosamine-specific phosphotransferase enzyme IIB component;N-acetylglucosamine-specific phosphotransferase enzyme IIA component	PTS system N-acetylglucosamine-specific EIICBA component	nagE	P09323	10	18.5	68.346	648	0	2.4963	0.92364	2.6818	2.6547	2.4181	0.8725	2.6151	3.1155	28953000	54145000	83889000	76082000	120450000	174170000	408120000	20005000	22019000	52417000	1.29702	-0.1551	1.40515	1.52862	0.231606
Signal recognition particle receptor FtsY	Signal recognition particle receptor FtsY	ftsY	P10121	17	47.1	54.513	497	0	0.96159	1.0503	0.99313	0.95457	0.99104	1.0311	0.92969	0.93937	33889000	31192000	224680000	279840000	178040000	700750000	773070000	57684000	66992000	52083000	-0.0345814	0.0575542	-0.0567763	-0.0786094	-0.044028
Uncharacterized protein YhiI	Uncharacterized protein YhiI	yhiI	P37626	7	39.7	38.828	355	0	1.0025	0.92971	1.345	1.5015	1.429	0.92687	1.5326	1.6555	6087200	4760900	82729000	80384000	79330000	124050000	188240000	19500000	20786000	51663000	0.281847	-0.107353	0.524866	0.658554	0.376708
4-hydroxy-tetrahydrodipicolinate synthase	4-hydroxy-tetrahydrodipicolinate synthase	dapA	P0A6L2	5	32.9	31.27	292	0		1.0362	1.029	1.0256	1.034	0.96666	1.0887	1.0683	28847000	25234000	180200000	194860000	132530000	329130000	339230000	46734000	54107000	51352000	0.0482362	0.00206158	0.0824982	0.0661925	0.0179564
DNA polymerase I	DNA polymerase I	polA	P00582	27	43.4	103.12	928	0	1.0771	1.009	1.0868	1.0597	1.0734	1.0061	1.1236	1.1277	49395000	46716000	193040000	224700000	152800000	900810000	1046300000	47484000	61500000	51286000	0.104672	0.0108514	0.144307	0.129217	0.0245449
Protein mrp	Iron-sulfur cluster carrier protein	mrp	P0AF08	8	29.3	39.938	369	0	0.88573	0.92904	0.8876	0.86257	1.0039	0.98328	1.1032	1.2347	58630000	40391000	89741000	76907000	46786000	414590000	467860000	36238000	46896000	50821000	-0.0818962	-0.064676	-0.00665171	0.0685126	0.150409
RutC family protein YoaB	RutC family protein YoaB	yoaB	P0AEB7	4	40.4	12.493	114	0	1.0539	0.97261	1.0738	1.1	1.6249	1.5071	1.8914	1.2243	33406000	30461000	180770000	167080000	135470000	178460000	323270000	35673000	47853000	50577000	0.421587	0.310171	0.568129	0.216796	-0.204791
Ribosome-associated inhibitor A	Ribosome-associated inhibitor A	raiA	P0AD49	8	83.2	12.784	113	0	1.0957	0.85555	1.2277	1.4013	2.6271	0.99626	2.5527	2.2782	41693000	42436000	291330000	272360000	261460000	256390000	720630000	23874000	25898000	49951000	0.896388	-0.111064	0.918539	0.87951	-0.0168784
Cysteine synthase B	Cysteine synthase B	cysM	P16703	6	33.3	32.664	303	0	0.83097	0.95765	1.0163	1.0137	0.86912	0.95879	1.0211	1.021	29228000	22021000	117660000	117000000	81189000	305310000	273140000	43206000	49822000	49727000	-0.234389	-0.0615712	0.0267293	0.0248161	0.259205
Dihydroorotase	Dihydroorotase	pyrC	P05020	4	18.4	38.827	348	0	1.1479	1.0503	1.0604	1.001	1.0518	0.9492	0.97903	1.0604	83905000	74154000	325740000	355650000	250080000	667920000	717410000	49103000	62128000	48854000	0.137307	-0.000360719	0.028166	0.0436245	-0.0936823
Ornithine carbamoyltransferase chain I	Ornithine carbamoyltransferase chain I	argI	P04391	8	44.6	36.907	334	0	0.90416	1.1159	0.93375	0.99345	0.64905	0.95373	0.8456	0.95695	92019000	64976000	234070000	302680000	173260000	707300000	606190000	60043000	72288000	48645000	-0.364747	0.0493729	-0.16865	-0.03623	0.328517
Quinone oxidoreductase 1	Quinone oxidoreductase 1	qorA	P28304	8	42.8	35.172	327	0	1.862	1.0076	1.3603	1.4401	1.6177	1.091	1.6525	1.573	29453000	60450000	111330000	110770000	110590000	541830000	956370000	30986000	37441000	48578000	0.798963	0.0694272	0.591105	0.591249	-0.207714
Glycine--tRNA ligase alpha subunit	Glycine--tRNA ligase alpha subunit	glyQ	P00960	4	22.8	34.774	303	0		0.85893	0.87746	0.98265	0.95134	1.0191	0.97269	0.9796			188690000	197530000	118390000	384910000	343980000	57189000	65558000	48577000	-0.0719671	-0.0907799	-0.112358	-0.0274911	0.0444759
Sulfate adenylyltransferase subunit 2	Sulfate adenylyltransferase subunit 2	cysD	P21156	7	34.1	35.188	302	0	0.72725	1.0454	0.74459	0.73471	0.74662	0.93261	0.67967	0.70131	61312000	39642000	506520000	513570000	315740000	579350000	499470000	69761000	78233000	48493000	-0.440391	-0.0159503	-0.489787	-0.477924	-0.0375334
Glutamine--tRNA ligase	Glutamine--tRNA ligase	glnS	P00962	13	38.1	63.477	554	0	0.81474	1.0373	0.94165	0.88092	0.97148	0.98017	0.86896	0.94077	34810000	26279000	317580000	372140000	209260000	602320000	686660000	55278000	65521000	48253000	-0.16309	0.0125472	-0.143524	-0.134723	0.0283677
Carbon starvation protein A	Carbon starvation protein A	cstA	P15078	5	9	75.104	701	0	6.8346	0.74067	8.6228	13.644	5.9348	0.58553	7.1394	11.346	7755000	53854000	27020000	16676000	151270000	94704000	498760000	6874700	5172000	48197000	2.67462	-0.592702	2.9784	3.64328	0.96866
3-methyl-2-oxobutanoate hydroxymethyltransferase	3-methyl-2-oxobutanoate hydroxymethyltransferase	panB	P31057	4	22	28.237	264	0	1.3922	0.9819	1.3027	1.2636	1.3816	0.9573	1.3106	1.2952	45037000	45251000	164190000	157530000	143090000	167830000	294140000	36650000	38483000	48162000	0.471864	-0.0445384	0.385873	0.355467	-0.116396
Sigma factor-binding protein Crl	Sigma factor-binding protein Crl	crl	P24251	7	48.1	15.655	133	0	0.74814	0.95607	0.94356	0.98841	0.80612	0.93684	0.8701	0.97217	66534000	44168000	290140000	308900000	206730000	571550000	635320000	51528000	63117000	47959000	-0.363772	-0.0793942	-0.141096	-0.0287195	0.335053
Bifunctional protein FolD;Methylenetetrahydrofolate dehydrogenase;Methenyltetrahydrofolate cyclohydrolase	Bifunctional protein FolD	folD	P24186	6	27.4	31.043	288	0		1.0313	0.93464	0.87348	0.95073	0.93095	0.91738	1.0096	24649000	19683000	260870000	238120000	155570000	503060000	529110000	53644000	56222000	47793000	-0.0728924	-0.0274911	-0.1109	-0.0869057	-0.0140133
Malate synthase G	Malate synthase G	glcB	P37330	13	25.4	80.488	723	0	2.1835	0.91897	3.4	3.7144	2.4183	0.93447	2.7667	3.2369	26488000	72011000	78080000	71657000	176540000	326610000	655480000	14653000	18626000	47698000	1.2022	-0.109795	1.6245	1.79728	0.595085
Gamma-glutamyl phosphate reductase	Gamma-glutamyl phosphate reductase	proA	P07004	10	35.3	44.63	417	0		1.1196	1.0731	1.0012	1.1152	1.0404	1.0602	1.0956	7238800	5141700	176140000	159490000	111410000	303870000	303090000	47824000	51345000	47672000	0.157302	0.111031	0.0930869	0.0681893	-0.0891132
Chain length determinant protein	Chain length determinant protein	wzzB	P76372	13	63.8	36.454	326	0	0.88597	1.0349	0.90803	0.8544	0.85805	1.007	1.0054	0.9818	50401000	39027000	303860000	315970000	182440000	328800000	331570000	49478000	59528000	47491000	-0.197583	0.0299122	-0.0638389	-0.123277	0.0743066
Glycine cleavage system H protein	Glycine cleavage system H protein	gcvH	P0A6T9	1	6.2	13.811	129	0.0010341						1.0408	1.2889	1.2806			30693000	29888000	31610000			37199000	58930000	47039000		0.0576929	0.36614	0.35682
Putative uroporphyrinogen-III C-methyltransferase	Putative uroporphyrinogen-III C-methyltransferase	hemX	P09127	10	39.7	42.962	393	0	1.2366	0.96379	1.364	1.3556	1.2883	1.1024	1.3851	1.2406	50106000	48579000	63841000	69650000	60109000	159460000	181990000	33289000	40571000	46346000	0.336226	0.0469729	0.458959	0.376402	0.0401753
Phosphoheptose isomerase	Phosphoheptose isomerase	gmhA	P63224	7	51	20.815	192	0		0.96821	1.3907	1.3477	1.608	1.0425	1.3485	1.3092	23980000	32251000	185180000	191470000	181880000	681470000	1122500000	36356000	38623000	46219000	0.685267	0.00770502	0.453755	0.409744	-0.275523
Xaa-Pro dipeptidase	Xaa-Pro dipeptidase	pepQ	P21165	12	52.1	50.176	443	0	1.463	1.0926	1.4556	1.1653	1.2948	1.0196	1.7267	1.6502	23734000	30268000	181600000	147180000	131870000	329500000	475650000	29110000	39126000	46193000	0.463518	0.0787464	0.67007	0.493391	0.0298733
2,3,4,5-tetrahydropyridine-2,6-dicarboxylate N-succinyltransferase	2,3,4,5-tetrahydropyridine-2,6-dicarboxylate N-succinyltransferase	dapD	P0A9D8	5	24.8	29.892	274	0	0.72947	1.0587	0.79921	0.78694	0.82814	1.0255	0.88011	0.85687	26528000	21142000	160030000	180210000	100150000	502140000	507890000	52395000	64614000	46007000	-0.360666	0.0594937	-0.252123	-0.282956	0.0777095
Protein GnsB	Protein GnsB	gnsB	P77695	5	73.7	6.5476	57	0	1.0867	0.97568	1.0312	1.0186	1.049	1.0669	1.112	1.0949	130950000	111010000	210020000	210790000	155610000	278710000	329870000	43522000	50082000	45914000	0.094709	0.0303926	0.0997665	0.0796341	-0.0150749
Acetate kinase	Acetate kinase	ackA	P0A6A3	8	44.5	43.29	400	0	1.5735	0.99815	1.1452	1.1695	1.4637	0.97726	1.261	1.2732	15785000	23328000	129480000	127780000	105320000	340150000	508390000	32480000	39210000	45560000	0.602742	-0.0178479	0.266757	0.288477	-0.314265
Tryptophan--tRNA ligase	Tryptophan--tRNA ligase	trpS	P00954	8	37.7	37.437	334	0	0.81915	0.98926	0.85255	0.84136	0.88834	0.99671	0.96061	0.96907	25194000	16899000	263340000	244360000	145680000	292010000	272020000	50960000	57649000	45354000	-0.228123	-0.0101562	-0.141494	-0.143668	0.0844553
Aldose 1-epimerase	Aldose 1-epimerase	galM	P0A9C3	5	20.5	38.19	346	0	1.1919	0.91918	1.322	1.3792	1.4066	0.93721	1.5059	1.4695	63584000	69578000	134350000	151780000	130470000	228810000	375340000	30793000	35421000	45343000	0.377679	-0.1075	0.499731	0.510304	0.132625
Inositol-1-monophosphatase	Inositol-1-monophosphatase	suhB	P0ADG4	8	31.8	29.172	267	0	0.8312	1.0056	0.89167	0.87166	0.84896	0.95294	0.76505	0.83475	188320000	137170000	255650000	236910000	153740000	242880000	217760000	53408000	58273000	45339000	-0.251401	-0.0302214	-0.27167	-0.229036	0.0223657
Inhibitor of vertebrate lysozyme	Inhibitor of vertebrate lysozyme	ivy	P0AD59	5	43.3	16.872	157	0	0.9017	0.87291	0.99603	1.1308	1.1739	1.0564	1.1443	1.1148	69455000	34330000	149940000	143070000	105120000	785330000	556820000	33909000	49027000	45032000	0.0535284	-0.051915	0.0978333	0.167101	0.113573
Small-conductance mechanosensitive channel	Small-conductance mechanosensitive channel	mscS	P0C0S1	4	26.6	30.896	286	0		0.95542	0.54046	0.57902	0.72216	1.1546	0.67308	0.59008	44028000	20431000	270790000	309350000	117380000	592060000	471070000	73323000	90337000	44891000	-0.46961	0.0772567	-0.720778	-0.774602	-0.304992
Tail-specific protease	Tail-specific protease	prc	P23865	25	42.8	76.662	682	0	1.054	0.98822	1.0263	1.1081	1.0366	1.0828	1.0197	1.0388	61759000	51472000	207800000	196210000	130220000	424110000	498200000	41902000	52536000	44435000	0.0639171	0.0503415	0.0328061	0.102255	0.0383379
Ferric uptake regulation protein	Ferric uptake regulation protein	fur	P0A9A9	5	60.8	16.795	148	0	1.1083	0.8705	1.0253	1.1938	1.2332	1.1937	1.2749	1.109	33266000	31016000	127160000	130200000	88902000	380860000	556170000	35105000	47374000	44414000	0.227433	0.0455828	0.201759	0.203389	-0.0240439
Metalloprotease PmbA	Metalloprotease PmbA	pmbA	P0AFK0	9	31.6	48.369	450	0	1.0115	1.0536	0.95719	0.90578	1.0294	1.0388	1.0033	0.94303	48367000	39319000	286560000	314310000	191660000	631290000	670510000	52607000	62303000	44293000	0.0292055	0.0651587	-0.0287857	-0.113403	-0.142609
Ribulose-phosphate 3-epimerase	Ribulose-phosphate 3-epimerase	rpe	P0AG07	5	44.9	24.554	225	0	1.0127	1.0686	1.0826	1.0128	1.1966	1.0491	1.0026	0.98718	11303000	11631000	157010000	167700000	113160000	582950000	720870000	40175000	47981000	44288000	0.143589	0.0824982	0.0601858	-1.4427e-05	-0.143604
ATP-dependent Clp protease ATP-binding subunit ClpA	ATP-dependent Clp protease ATP-binding subunit ClpA	clpA	P0ABH9	26	54.5	84.206	758	0	0.7418	1.144	0.8105	0.71877	0.86272	0.97108	0.84921	0.83895	55675000	33863000	251800000	283470000	656540000	820570000	737340000	55940000	70099000	43614000	-0.317858	0.0807122	-0.269069	-0.360564	-0.0427058
Protein ElaB	Protein ElaB	elaB	P0AEH5	5	72.3	11.306	101	0		0.83878	1.264	1.4238	1.53	1.1449	1.286	1.1443	2417700	3881700	210740000	213310000	195460000	226710000	414290000	30023000	41758000	43516000	0.613532	-0.0118207	0.350497	0.360701	-0.25283
Ubiquinone/menaquinone biosynthesis C-methyltransferase UbiE	Ubiquinone/menaquinone biosynthesis C-methyltransferase UbiE	ubiE	P0A887	9	46.2	28.073	251	0	0.99172	0.95177	1.0804	1.1809	1.18	0.98334	1.1022	1.1102	86460000	70291000	143300000	133840000	113480000	224520000	284770000	41424000	46886000	43389000	0.118838	-0.0475844	0.126048	0.19604	0.0772023
S-(hydroxymethyl)glutathione dehydrogenase	S-(hydroxymethyl)glutathione dehydrogenase	frmA	P25437	12	38.8	39.359	369	0		0.95621	1.0857	1.2992	1.1289	1.0166	1.1095	1.1204			100060000	81748000	76761000	137720000	182800000	35098000	65446000	43254000	0.174918	-0.019748	0.134352	0.274769	0.0998509
Rod shape-determining protein MreB	Rod shape-determining protein MreB	mreB	P0A9X4	7	31.1	36.952	347	0	0.98014	1.0445	1.0066	0.98791	0.99511	0.93162	1.0133	1.067	38097000	39303000	254130000	289810000	187020000	493360000	639670000	43954000	47302000	42994000	-0.0179647	-0.0173294	0.0142839	0.0390752	0.0570399
Maltoporin	Maltoporin	lamB	P02943	10	33.4	49.912	446	0	4.552	0.78511	5.0871	6.8057	3.0125	0.78111	3.8123	4.5197	40303000	166180000	101000000	82277000	335230000	83955000	275320000	12074000	12213000	42836000	1.91924	-0.352713	2.15371	2.50149	0.582245
UPF0438 protein YifE	UPF0438 protein YifE	yifE	P0ADN2	7	77.7	13.133	112	0	0.78706	0.97429	0.84236	0.87037	1.0456	1.1283	1.0576	0.93098	8556100	7513900	400630000	362910000	231340000	402310000	439320000	43707000	52908000	42801000	-0.126061	0.0721676	-0.074031	-0.150921	-0.0248606
Protein DamX	Cell division protein DamX	damX	P11557	11	41.4	46.161	428	0	0.93931	1.0541	0.96491	0.9194	0.97886	0.89942	0.90665	1.0525	81046000	70349000	260360000	289090000	177340000	570770000	620290000	43758000	50189000	42750000	-0.0602694	-0.033924	-0.0957587	-0.0204136	0.0398558
Dipeptide transport ATP-binding protein DppD	Dipeptide transport ATP-binding protein DppD	dppD	P0AAG0	8	38.8	35.844	327	0	1.1501	1.0638	1.3435	1.2969	1.3689	1.0623	1.2743	1.3192	28889000	28940000	122140000	136520000	114140000	332480000	474140000	30339000	39382000	42556000	0.332851	0.0882095	0.388355	0.387418	0.0545666
Methionine synthase	Methionine synthase	metH	P13009	20	27.6	136	1227	0	0.69106	0.94526	0.83726	0.90377	0.88773	0.90946	0.87965	0.97599	86878000	63657000	131420000	125180000	72450000	477620000	373720000	40406000	43511000	42536000	-0.341181	-0.108799	-0.220186	-0.0894515	0.251729
Pyrroline-5-carboxylate reductase	Pyrroline-5-carboxylate reductase	proC	P0A9L8	9	59.5	28.145	269	0	1.0128	0.91933	0.99356	1.1167	1.096	1.0191	1.1501	1.0489	110410000	88102000	145610000	151880000	111030000	553040000	647110000	39697000	49084000	42333000	0.0764223	-0.0451114	0.100076	0.114767	0.0383445
Arginine--tRNA ligase	Arginine--tRNA ligase	argS	P11875	19	42.8	64.682	577	0	0.8704	1.0247	0.97298	0.95849	0.86291	0.97848	0.90197	0.972	109440000	87187000	218080000	231560000	145500000	526100000	480830000	41171000	49276000	41932000	-0.20647	0.00229206	-0.0931479	-0.0510329	0.155437
Cystathionine beta-lyase MetC	Cystathionine beta-lyase MetC	metC	P06721	8	25.8	43.212	395	0		1.0773	0.86819	0.87934	0.99082	0.92851	0.90624	0.94722			60957000	65974000	41545000	361010000	325130000	50664000	50614000	41677000	-0.0133051	0.00418495	-0.172644	-0.130871	-0.117566
Probable acrylyl-CoA reductase AcuI	Probable acrylyl-CoA reductase AcuI	acuI	P26646	8	44.4	34.723	324	0	1.6018	0.97951	1.6012	1.4542	1.5654	0.99263	1.372	1.3368	25269000	40016000	267030000	207040000	204200000	513290000	658900000	27675000	34211000	41548000	0.663208	-0.020238	0.572017	0.480782	-0.182426
Aerobic C4-dicarboxylate transport protein	Aerobic C4-dicarboxylate transport protein	dctA	P0A830	5	9.3	45.436	428	0	15.831	1.036	15.573	24.809	12.859				9931500	114910000	22215000	17033000	217020000	28265000	470710000	3591200	6351400	41466000	3.84248	0.051024	3.96097	4.63279	0.790316
UPF0701 protein YicC	UPF0701 protein YicC	yicC	P23839	7	36.2	33.175	287	0	1.0354	1.0417	0.97304	0.92373	1.016	1.0747	1.0318	0.9469	21520000	23225000	144740000	155230000	108430000	277490000	250940000	43871000	50581000	41397000	0.0366088	0.0816123	0.0034871	-0.0964758	-0.133085
Lipopolysaccharide export system protein LptA	Lipopolysaccharide export system protein LptA	lptA	P0ADV1	9	48.6	20.127	185	0	1.2056	1.0227	1.1733	1.0697	1.1651	1.0548	1.1908	1.0673	51223000	47681000	176870000	196950000	158070000	277890000	318230000	36950000	40149000	41330000	0.245313	0.0548485	0.241291	0.0955869	-0.149726
Sulfate-binding protein	Sulfate-binding protein	sbp	P0AG78	17	65	36.659	329	0	0.52643	1.2394	0.9248	0.78656	0.34053	0.69302	0.35711	0.507	53459000	31840000	312700000	382450000	214470000	1398800000	619100000	113380000	88622000	41168000	-1.20596	-0.0495913	-0.641705	-0.628653	0.57731
Met repressor	Met repressor	metJ	P0A8U6	6	49.5	12.141	105	0	0.89201	0.78533	0.89838	1.1538	1.2357	1.1072	1.1823	1.071	39150000	32745000	97767000	83151000	64007000	324170000	400730000	39754000	48893000	41167000	0.0893015	-0.0796838	0.0570551	0.153676	0.0643741
Adenine phosphoribosyltransferase	Adenine phosphoribosyltransferase	apt	P69503	7	61.2	19.859	183	0		0.99657	0.83448	0.83906	0.89385	1.0534	0.89101	0.84107	22908000	14632000	146430000	136210000	78888000	190360000	151030000	37139000	44223000	41111000	-0.161895	0.0356028	-0.212994	-0.251427	-0.0895318
3-phosphoshikimate 1-carboxyvinyltransferase	3-phosphoshikimate 1-carboxyvinyltransferase	aroA	P0A6D3	10	39.1	46.095	427	0	0.58539	1.0161	0.55568	0.52173	0.67046	0.97747	0.63877	0.61355	12043000	9155400	287070000	298170000	110600000	563040000	391250000	60855000	76516000	40960000	-0.671336	-0.00464574	-0.743654	-0.816952	-0.145616
3-hydroxyacyl-[acyl-carrier-protein] dehydratase FabZ	3-hydroxyacyl-[acyl-carrier-protein] dehydratase FabZ	fabZ	P0A6Q6	6	55	17.033	151	0	0.91494	1.0113	0.93824	0.894	0.81766	0.98736	0.90578	0.9438	32756000	28698000	233940000	240700000	139170000	482110000	365430000	45391000	54921000	40953000	-0.207061	-0.00096693	-0.117146	-0.12202	0.0850412
Uncharacterized protein YraP	Uncharacterized protein YraP	yraP	P64596	8	77	20.028	191	0		0.96967	1.0941	1.0259	1.1771	1.0941	1.2291	1.1386			161130000	183630000	118820000	256720000	326610000	33742000	44123000	40424000	0.235237	0.0452822	0.216113	0.114034	-0.121203
NADH-quinone oxidoreductase subunit I	NADH-quinone oxidoreductase subunit I	nuoI	P0AFD6	4	27.8	20.538	180	0	1.6204	1.0984	1.341	1.5371	1.2381	1.0179	1.2277	1.1808	44354000	58144000	102960000	104460000	84479000	285030000	432880000	33658000	38191000	39266000	0.515258	0.0815442	0.361038	0.442492	-0.0727659
ATP phosphoribosyltransferase	ATP phosphoribosyltransferase	hisG	P60757	6	28.1	33.366	299	0		1.0999	0.65447	0.58826	0.85582	1.0165	0.82383	0.7813	42563000	31139000	217090000	240280000	106940000	356380000	336050000	48000000	63973000	39030000	-0.224621	0.0816123	-0.436061	-0.546288	-0.321667
Glutamate--tRNA ligase	Glutamate--tRNA ligase	gltX	P04805	11	34.6	53.815	471	0	0.92584	1.0708	0.97089	0.9476	0.94197	1.0228	0.91342	0.90875	52917000	44714000	262960000	292580000	171960000	1036700000	1095900000	41778000	57891000	39012000	-0.0986523	0.0659858	-0.0859637	-0.107531	-0.00887896
2,5-diketo-D-gluconic acid reductase A	2,5-diketo-D-gluconic acid reductase A	dkgA	Q46857	13	52.7	31.109	275	0	1.0688	1.0645	0.81398	0.77805	1.185	1.0683	0.90968	0.8633	43674000	49034000	243010000	197520000	117670000	186330000	253590000	40561000	52886000	38931000	0.172359	0.0927487	-0.214525	-0.285117	-0.457477
Uncharacterized protein YbbN	Uncharacterized protein YbbN	ybbN	P77395	6	32	31.791	284	0		0.88787	0.62692	0.86162	1.6169	2.3563	1.9641	0.85856	8433600	2673500	25522000	19421000	10130000	172860000	313180000	19740000	45608000	38754000	0.69323	0.697849	0.37352	-0.21744	-0.910671
Signal recognition particle protein	Signal recognition particle protein	ffh	P0AGD7	15	47.5	49.787	453	0	0.89297	0.97716	0.93953	0.9557	0.9652	0.97827	0.98744	0.98747	66397000	50672000	176200000	184550000	225620000	541530000	552850000	43086000	46599000	38691000	-0.106118	-0.0325141	-0.0536659	-0.0415879	0.0645296
6-phosphogluconolactonase	6-phosphogluconolactonase	pgl	P52697	4	19.3	36.307	331	0		0.96493	1.1176	1.1534	1.2838	1.1209	1.2105	1.0923	21176000	31545000	63169000	78459000	57545000	371890000	480210000	31137000	38277000	38451000	0.36042	0.0606216	0.219153	0.167165	-0.193255
Periplasmic beta-glucosidase	Periplasmic beta-glucosidase	bglX	P33363	29	54.1	83.459	765	0	1.1824	1.0448	1.2646	1.1914	1.11	1.0171	1.2355	1.2911	29205000	28908000	149720000	153620000	142560000	404370000	494870000	31831000	37029000	38306000	0.196859	0.0439744	0.321986	0.311794	0.114935
Asparagine synthetase B [glutamine-hydrolyzing]	Asparagine synthetase B [glutamine-hydrolyzing]	asnB	P22106	15	36.5	62.658	554	0	0.57362	1.0994	0.7283	0.62698	0.65803	1.0007	0.73406	0.75673	28798000	15901000	252880000	323320000	136410000	406080000	299660000	52148000	63756000	38268000	-0.699408	0.070458	-0.451701	-0.531458	0.167949
PhoH-like protein	PhoH-like protein	ybeZ	P0A9K3	7	28.9	39.038	346	0	0.067852	1.1326	0.96535	0.95094	0.89008	1.0344	0.96065	0.8747	41558000	12063000	184920000	185020000	108000000	334820000	341710000	43789000	53535000	38191000	-1.062	0.115699	-0.0543923	-0.131598	0.930407
Putative GTP cyclohydrolase 1 type 2	GTP cyclohydrolase 1 type 2 homolog	ybgI	P0AFP6	4	29.1	26.892	247	0	1.121	0.95738	1.0627	1.1612	1.076	1.0089	1.0245	1.0272	60718000	55873000	135150000	132200000	97008000	400200000	453610000	38923000	44276000	38174000	0.135535	-0.0245312	0.0615688	0.129876	-0.00565841
N5-carboxyaminoimidazole ribonucleotide mutase	N5-carboxyaminoimidazole ribonucleotide mutase	purE	P0AG18	5	56.2	17.78	169	0		1.0281	0.74982	0.77804	0.88897	0.98288	0.99912	0.97644	41184000	34191000	113340000	110350000	64581000	398120000	372970000	34383000	45353000	38166000	-0.169793	0.00789873	-0.193519	-0.188956	-0.0191631
N-acetyl-gamma-glutamyl-phosphate reductase	N-acetyl-gamma-glutamyl-phosphate reductase	argC	P11446	7	46.1	35.952	334	0	0.66734	0.98456	0.7376	0.76886	0.63331	0.99849	0.74523	0.74279	38622000	32358000	223490000	217180000	115690000	734460000	466890000	50927000	57955000	37870000	-0.620767	-0.0122789	-0.431647	-0.403876	0.216891
Elongation factor P-like protein	Elongation factor P-like protein	yeiP	P0A6N8	8	59.5	21.532	190	0	0.97131	1.0773	1.0248	0.96842	1.0515	1.0869	1.0912	1.0019	21602000	21815000	206670000	195640000	128520000	286700000	317070000	36139000	51605000	37793000	0.0163608	0.113834	0.0813396	-0.02157	-0.0379309
Cold shock-like protein CspD	Cold shock-like protein CspD	cspD	P0A968	3	82.4	7.9689	74	0		0.85126	4.6328	5.3072	3.9968	0.73239	4.4411	6.0501	9328100	3145400	21693000	16441000	73958000	50159000	211380000	7819600	6986300	37536000	1.99885	-0.336746	2.18172	2.50555	0.506703
2,3-cyclic-nucleotide 2-phosphodiesterase/3-nucleotidase	2,3-cyclic-nucleotide 2-phosphodiesterase/3-nucleotidase	cpdB	P08331	29	72.6	70.831	647	0	1.9642	0.92661	2.7261	2.7287	2.1035	0.91543	2.4038	2.6217	32707000	57340000	119380000	113910000	188580000	199360000	475660000	16641000	17442000	37316000	1.02421	-0.118696	1.35893	1.41965	0.395433
NAD-dependent malic enzyme	NAD-dependent malic enzyme	maeA	P26616	9	29.9	63.197	565	0	1.368	0.99578	1.5588	1.6153	1.2405	0.98062	1.3873	1.4158	20686000	21736000	127480000	126380000	148050000	347250000	476630000	25295000	28790000	36994000	0.38322	-0.017125	0.558806	0.599841	0.216621
Protein YcgL	Protein YcgL	ycgL	P0AB43	8	81.4	11.247	97	0	0.71354	1.0345	0.79717	0.72717	0.92025	1.0368	0.91026	0.83669	43946000	22739000	115230000	118960000	69600000	155020000	181630000	28048000	38218000	36750000	-0.291777	0.0505365	-0.228174	-0.354889	-0.0631112
Translation initiation factor IF-1	Translation initiation factor IF-1	infA	P69222	3	83.3	8.2495	72	0		1.0398	0.75058	0.70424					52783000	40933000	167240000	169870000	85567000	306160000	295260000	37489000	51647000	36651000		0.0563061	-0.413922	-0.505861
Protein YebF	Protein YebF	yebF	P33219	7	71.2	12.962	118	0	0.21037	0.73475	0.94106	1.3291	1.1592	1.0863	1.0749	1.0635	96055000	6111700	130450000	101240000	94410000	240090000	261520000	31893000	44393000	36625000	-0.546277	-0.135229	0.011467	0.258579	0.804856
Universal stress protein E	Universal stress protein E	uspE	P0AAC0	6	32	35.706	316	0	1.4282	1.0613	1.5219	1.3938	1.4788	1.111	1.2503	1.151	61827000	67943000	132770000	146260000	130100000	252880000	392730000	24511000	35620000	36411000	0.539531	0.119223	0.471031	0.347552	-0.191979
Gamma-aminobutyraldehyde dehydrogenase	Gamma-aminobutyraldehyde dehydrogenase	prr	P77674	13	42.2	50.829	474	0	9.9675	0.69064	5.8505	6.9067	5.6407	0.62917	5.6558	8.8039	18053000	70016000	23322000	17103000	98440000	114230000	562250000	6017600	4241800	36287000	2.96423	-0.59967	2.52435	2.97367	0.00943411
Tryptophan biosynthesis protein TrpCF;Indole-3-glycerol phosphate synthase;N-(5-phospho-ribosyl)anthranilate isomerase	Tryptophan biosynthesis protein TrpCF	trpC	P00909	9	32.9	49.492	453	0	0.61411	0.98082	0.61537	0.65761	0.64682	0.91478	0.62615	0.67462	21316000	10497000	135180000	132660000	59969000	435780000	298730000	52184000	48314000	35911000	-0.665512	-0.0773454	-0.687892	-0.586157	0.079355
Single-stranded DNA-binding protein	Single-stranded DNA-binding protein	ssb	P0AGE0	5	46.1	18.975	178	0		0.96611	1.2406	1.3588	1.1352	0.93717	1.2343	1.1925	24690000	31802000	265200000	451290000	711270000	346220000	426100000	31476000	37297000	35901000	0.182946	-0.0715122	0.30737	0.351233	0.168286
Branched-chain-amino-acid aminotransferase	Branched-chain-amino-acid aminotransferase	ilvE	P0AB80	6	35.6	34.093	309	0		1.1554	0.88316	0.77219	0.83536	0.95755	0.79734	0.83062	2339000	2607700	177580000	195620000	115610000	542590000	497440000	40174000	44117000	35371000	-0.25953	0.0792586	-0.251109	-0.319397	-0.0598666
Delta-aminolevulinic acid dehydratase	Delta-aminolevulinic acid dehydratase	hemB	P0ACB2	7	35.5	35.624	324	0	1.4102	0.97431	0.98849	1.0241	1.0078	1.0142	1.0496	1.0256	67782000	84208000	153180000	154680000	102870000	219610000	244850000	37682000	43757000	35299000	0.273814	-0.00831218	0.0272178	0.0354128	-0.238401
Cytoskeleton protein RodZ	Cytoskeleton protein RodZ	rodZ	P27434	5	16.9	36.191	337	0	1.1265	0.84344	0.99838	1.1846	1.173	0.89602	1.1757	1.1724	34215000	33912000	154190000	137230000	257940000	416530000	485600000	37422000	35693000	35239000	0.20132	-0.20136	0.120405	0.236952	0.0356316
LPS-assembly protein LptD	LPS-assembly protein LptD	lptD	P31554	12	22.7	89.67	784	0	1.0096	1.0024	1.0237	1.0948	1.0495	1.0803	1.0155	0.9805	23650000	23387000	181450000	184080000	122810000	336220000	333970000	37376000	39390000	35077000	0.0420139	0.058455	0.0280033	0.0533199	0.011306
Cold shock protein CspA	Cold shock protein CspA	cspA	P0A9X9	4	67.1	7.4032	70	0	0.84396	0.78974	0.81726	1.0872		0.85628	0.28685	0.30047	56341000	170140000	89540000	71236000	44106000	12364000	12065000	133550000	139340000	34803000	-0.244753	-0.281018	-0.857116	-0.527335	-0.282582
2,3-bisphosphoglycerate-independent phosphoglycerate mutase	2,3-bisphosphoglycerate-independent phosphoglycerate mutase	gpmI	P37689	12	44	56.193	514	0	0.49774	1.063	0.36042	0.33682	0.40729	0.95443	0.44278	0.44216	51552000	20393000	388880000	434450000	96992000	845570000	422880000	79751000	95182000	34374000	-1.14396	0.0125186	-1.31617	-1.36034	-0.216379
Outer membrane protein assembly factor BamC	Outer membrane protein assembly factor BamC	bamC	P0A903	10	49.4	36.842	344	0		1.0344	0.95882	0.97665	0.91752	0.87656	0.96907	1.0833	7473700	7929500	127090000	126110000	93868000	328280000	352470000	28748000	36809000	34330000	-0.124188	-0.0657024	-0.0529773	0.0426093	0.166798
Cell division protein FtsA	Cell division protein FtsA	ftsA	P0ABH0	9	35.7	45.329	420	0	0.79018	0.98796	1.0247	1.0029	1.1227	1.0698	1.0097	0.90837	15034000	6831700	86162000	73292000	50293000	134100000	146540000	28598000	31272000	34289000	-0.0642536	0.0410747	0.0246034	-0.0654684	-0.00121477
3-oxoacyl-[acyl-carrier-protein] synthase 2	3-oxoacyl-[acyl-carrier-protein] synthase 2	fabF	P0AAI5	6	31	43.045	413	0	0.9319	1.0951	0.99013	0.97434	0.94591	0.94418	0.95117	0.91907	3147800	2673600	269240000	262830000	297180000	441840000	458880000	39972000	49262000	34282000	-0.0909489	0.0280599	-0.0429769	-0.0790132	0.0119358
Peptidyl-dipeptidase dcp	Peptidyl-dipeptidase dcp	dcp	P24171	13	39.5	77.515	681	0		1.1176	1.1035	1.0761	1.1484	1.0523	1.1599	1.0556	9956700	6495900	170360000	188750000	132550000	381990000	449300000	31028000	39025000	34202000	0.199625	0.117629	0.178492	0.0920044	-0.107621
Aromatic-amino-acid aminotransferase	Aromatic-amino-acid aminotransferase	tyrB	P04693	6	30.7	43.537	397	0	1.0122	1.0608	1.0688	0.98884	0.93328	1.0141	0.97468	0.94897	27966000	25131000	266060000	343060000	214190000	623160000	684500000	35858000	42235000	34180000	-0.0398739	0.0530418	0.0310281	-0.0455729	-0.00569903
ATP-dependent RNA helicase RhlB	ATP-dependent RNA helicase RhlB	rhlB	P0A8J8	10	43.2	47.125	421	0	0.88966	1.0282	1.069	1.0817	0.99652	0.85488	0.94223	1.0428	33470000	25617000	78388000	88574000	70019000	310050000	335520000	40167000	52755000	34159000	-0.0845326	-0.0869057	0.00807807	0.0871233	0.171656
Autonomous glycyl radical cofactor	Autonomous glycyl radical cofactor	grcA	P68066	6	76.4	14.284	127	0	0.49898	1.0846	0.77102	0.74226	1.0202	1.4391	0.91085	0.76765	151610000	69348000	552670000	616380000	348530000	152710000	205890000	35252000	54233000	34149000	-0.396707	0.33554	-0.249934	-0.405537	-0.00883026
Ubiquinone biosynthesis O-methyltransferase	Ubiquinone biosynthesis O-methyltransferase	ubiG	P17993	8	49.2	26.555	240	0	0.94198	1.0749	1.0759	1.0385	1.008	1.1516	1.0638	0.94412	20401000	15431000	161870000	151370000	111770000	284520000	336590000	34459000	48082000	34108000	-0.0365407	0.154778	0.0974085	-0.0125918	0.0239489
Uncharacterized protein YbgF	Uncharacterized protein YbgF	ybgF	P45955	11	41.1	28.231	263	0	0.94122	1.006	0.98005	0.94446	1.1541	1.3007	1.2606	0.97964	65307000	62995000	154090000	161160000	110330000	315530000	386490000	29056000	42323000	33903000	0.0671706	0.20583	0.163917	-0.0558162	-0.122987
Quinoprotein glucose dehydrogenase	Quinoprotein glucose dehydrogenase	gcd	P15877	22	47.1	86.746	796	0	0.70899	1.0563	0.52207	0.5096	0.77625	1.0636	0.52041	0.48443	36699000	25162000	174060000	196760000	64657000	473140000	398730000	46944000	59718000	33777000	-0.429304	0.0839962	-0.93998	-1.00864	-0.579335
D-alanine--D-alanine ligase A	D-alanine--D-alanine ligase A	ddlA	P0A6J8	11	35.4	39.315	364	0	0.97948	0.99071	1.2561	1.1671	1.1645	1.0041	1.3679	1.3722	25240000	27732000	81294000	76151000	65542000	163400000	196690000	20299000	30475000	33521000	0.100291	-0.00374866	0.391768	0.344431	0.244139
Phosphoadenosine phosphosulfate reductase	Phosphoadenosine phosphosulfate reductase	cysH	P17854	9	49.2	27.975	244	0	0.6515	1.0092	0.75091	0.79405	0.7603	0.94881	0.75584	0.7478	23241000	12333000	286600000	290850000	306510000	582410000	444350000	45292000	50719000	33471000	-0.502464	-0.0306119	-0.40856	-0.375338	0.127127
Phosphoglucosamine mutase	Phosphoglucosamine mutase	glmM	P31120	14	46.1	47.543	445	0	0.88171	1.0041	0.96692	1.0089	1.1621	1.099	1.0641	0.97037	129220000	126740000	170220000	174990000	198120000	537920000	636040000	39327000	36266000	33378000	0.0312611	0.0725175	0.0222044	-0.0150316	-0.0462927
PTS system mannitol-specific EIICBA component;Mannitol permease IIC component;Mannitol-specific phosphotransferase enzyme IIB component;Mannitol-specific phosphotransferase enzyme IIA component	PTS system mannitol-specific EIICBA component	mtlA	P00550	9	22.8	67.971	637	0	1.7495	0.98238	1.7959	1.723	1.8457	0.95482	1.7352	1.7791	18815000	32126000	86775000	100080000	109910000	217540000	418060000	18467000	22723000	33034000	0.846072	-0.0460271	0.820118	0.80822	-0.0378518
Deoxyribose-phosphate aldolase	Deoxyribose-phosphate aldolase	deoC	P0A6L0	12	49.4	27.733	259	0	1.0962	1.0592	0.9057	0.85904	1.1869	1.1224	1.0362	0.83384	37334000	34524000	119740000	135700000	81062000	540900000	718840000	31128000	38456000	32668000	0.190994	0.125387	-0.0425311	-0.24052	-0.431514
Exoribonuclease 2	Exoribonuclease 2	rnb	P30850	13	31.4	72.49	644	0	0.79447	1.0141	0.79137	0.76528	0.77373	0.99321	0.88536	0.87537	23260000	14283000	287560000	332270000	198970000	542300000	588090000	38553000	40815000	32553000	-0.35089	0.00526344	-0.25435	-0.285732	0.0651579
Hypoxanthine phosphoribosyltransferase	Hypoxanthine phosphoribosyltransferase	hpt	P0A9M2	6	42.1	20.115	178	0	0.75624	1.0531	0.87313	0.87254	0.72945	0.98693	0.87542	0.87606	50326000	36192000	198250000	200970000	132900000	255340000	211900000	34553000	34657000	32374000	-0.428867	0.0285904	-0.193841	-0.1938	0.235067
NADH-quinone oxidoreductase subunit B	NADH-quinone oxidoreductase subunit B	nuoB	P0AFC7	6	46.8	25.056	220	0	1.3549	1.0478	1.4036	1.3083	1.2295	1.034	1.3437	1.3393	34834000	43219000	133640000	148810000	136640000	299920000	379310000	23536000	30944000	32280000	0.369829	0.0578315	0.458014	0.404685	0.0348558
Uncharacterized ABC transporter ATP-binding protein YbiT	Uncharacterized ABC transporter ATP-binding protein YbiT	ybiT	P0A9U3	15	38.7	59.857	530	0	0.80657	0.92384	0.83	0.91714	0.76689	0.88405	0.79931	0.89824	24528000	19707000	161500000	168870000	101370000	232050000	184260000	38865000	42107000	32163000	-0.346059	-0.145693	-0.295739	-0.139728	0.206331
Cytochrome bd-I ubiquinol oxidase subunit 1	Cytochrome bd-I ubiquinol oxidase subunit 1	cydA	P0ABJ9	7	18	58.204	522	0		0.95333	1.323	1.4313	1.2192	0.86853	1.2884	1.412	18325000	22982000	98243000	100160000	95025000	229890000	326420000	26551000	22922000	32083000	0.285935	-0.134588	0.384823	0.507566	0.221632
UPF0070 protein YfgM	UPF0070 protein YfgM	yfgM	P76576	9	60.2	22.176	206	0	0.99788	0.986	1.0631	1.122	1.1794	1.1217	1.2646	1.046	65150000	62655000	109050000	118970000	91023000	166580000	205480000	26383000	35390000	32078000	0.122527	0.0756695	0.218905	0.116365	-0.00616219
Dipeptide transport ATP-binding protein DppF	Dipeptide transport ATP-binding protein DppF	dppF	P37313	11	36.5	37.56	334	0	1.2452	0.99496	1.6358	1.6772	1.512	1.0299	1.713	1.5414	9778700	7724600	57837000	57602000	78986000	273720000	349240000	20818000	26299000	31987000	0.463204	0.0178222	0.743644	0.686433	0.223229
Universal stress protein G	Universal stress protein G	uspG	P39177	1	11.3	15.935	142	0					1.2568									14569000	16742000	20602000	15306000	31972000	0.329755
Probable glutamate/gamma-aminobutyrate antiporter	Probable glutamate/gamma-aminobutyrate antiporter	gadC	P63235	5	12.1	55.076	511	0	2.9839	0.86852	1.374	1.509	1.2207	1.0019	1.3661	1.4034	38189000	99147000	68935000	76870000	79750000	159450000	225440000	26680000	31247000	31714000	1.07197	-0.0966377	0.454229	0.542209	-0.52976
Glucosamine-6-phosphate deaminase	Glucosamine-6-phosphate deaminase	nagB	P0A759	8	46.6	29.774	266	0	1.7166	1.1263	1.5784	1.6139	1.546	1.0408	1.5424	1.5062	5001700	7459400	70134000	63890000	66234000	195060000	318540000	22667000	26251000	31698000	0.706022	0.115766	0.641916	0.641592	-0.0644299
ATP synthase subunit delta	ATP synthase subunit delta	atpH	P0ABA4	4	44.1	19.332	177	0	1.2785	0.91196	1.4637	1.6237	1.4471	0.87518	1.4929	1.7018	65499000	80107000	104510000	102590000	105390000	179630000	221670000	21898000	22803000	31665000	0.446574	-0.162347	0.563939	0.733571	0.286997
Outer membrane protein assembly factor BamB	Outer membrane protein assembly factor BamB	bamB	P77774	7	30.4	41.887	392	0	1.024	0.9528	1.0591	1.0152	0.95399	0.99089	0.99045	0.97377	53980000	45264000	143160000	141650000	95089000	200310000	125960000	34343000	37444000	31521000	-0.0159649	-0.0412019	0.0353072	-0.00797848	0.00798638
Periplasmic murein peptide-binding protein	Periplasmic murein peptide-binding protein	mppA	P77348	18	54.2	59.899	537	0	2.0375	1.045	1.8844	2.0508	1.7715	0.9414	1.6813	1.9236	19337000	29093000	82774000	88653000	113530000	197260000	297780000	20189000	24309000	31329000	0.929412	-0.00984383	0.834185	0.990737	0.0613248
Imidazole glycerol phosphate synthase subunit HisH	Imidazole glycerol phosphate synthase subunit HisH	hisH	P60595	5	43.9	21.653	196	0		0.96472	0.73755	0.71268	0.79719	1.0911	0.77728	0.73377			197420000	226290000	114450000	217360000	166600000	37521000	42145000	31181000	-0.327004	0.039714	-0.400844	-0.467484	-0.140479
Uridylate kinase	Uridylate kinase	pyrH	P0A7E9	6	33.2	25.97	241	0		0.97155	0.88433	0.9535	0.8894	1.0596	1.0869	1.0266	15050000	10853000	510260000	302210000	218820000	517850000	495570000	29564000	37079000	30881000	-0.169096	0.0222968	-0.0209039	-0.0144267	0.154669
Transcriptional repressor MprA	Transcriptional repressor MprA	mprA	P0ACR9	4	27.3	20.563	176	0	0.73495	0.91957	1.0196	0.94822	0.98732	0.98659	1.335	1.3117	53412000	35612000	125010000	132050000	87656000	293860000	286370000	25584000	27889000	30854000	-0.215689	-0.0693308	0.235482	0.176272	0.39196
Modulator of FtsH protease HflK	Modulator of FtsH protease HflK	hflK	P0ABC7	10	36	45.544	419	0		0.97586	1.113	1.1346	1.0253	1.0517	1.0223	1.0285	7039600	5801600	243980000	277090000	499150000	486690000	506890000	30760000	39388000	30379000	0.0360461	0.0197446	0.0944388	0.1131	0.0770543
Glutaredoxin-4	Glutaredoxin-4	grxD	P0AC69	2	20.9	12.879	115	0		1.1245	0.80925	0.69041	1.2268				15003000	9396300	85370000	108320000	45100000	128790000	170230000	22494000	45704000	29942000	0.2949	0.169284	-0.305343	-0.534475	-0.829375
Alcohol dehydrogenase, propanol-preferring	Alcohol dehydrogenase, propanol-preferring	adhP	P39451	6	25.6	35.379	336	0	3.3814				1.2627	0.77553	1.3999	2.2497	3335600	12721000	3965200	2958200	5761700	137260000	186110000	22050000	24390000	29876000	1.2154	-0.366746	0.485324	1.16973	-0.0456664
Thiamine-binding periplasmic protein	Thiamine-binding periplasmic protein	thiB	P31550	9	46.5	36.163	327	0	0.90821	0.96333	1.0616	1.0376	1.0246	1.0074	1.0592	1.0187	37179000	31691000	128270000	127750000	86018000	381350000	373160000	27903000	35014000	29712000	-0.0493002	-0.0212699	0.0846086	0.0400508	0.0893509
4-aminobutyrate aminotransferase PuuE	4-aminobutyrate aminotransferase PuuE	puuE	P50457	4	10.9	44.729	421	0	0.92539	0.92802	1.2173	1.3006	1.0111	0.75254	1.1584	1.547	74691000	67666000	63899000	64717000	56622000	202670000	279850000	26417000	31293000	29606000	-0.0465559	-0.251058	0.248353	0.509747	0.556302
Selenide, water dikinase	Selenide, water dikinase	selD	P16456	7	42.4	36.687	347	0	1.0988	0.94475	1.2649	1.3783	1.2378	0.98422	1.3638	1.3366	47392000	47516000	96325000	105640000	87010000	246110000	290550000	23383000	28188000	29429000	0.224411	-0.0521693	0.39435	0.440899	0.216488
NADP-dependent 3-hydroxy acid dehydrogenase YdfG	NADP-dependent 3-hydroxy acid dehydrogenase YdfG	ydfG	P39831	2	12.1	27.249	248	0		1.0133	1.1459	1.1326	1.085	0.98538	0.98278	1.0023	32328000	35829000	194820000	211620000	160920000	495440000	574360000	30986000	37353000	29400000	0.117695	-0.000952493	0.0899591	0.0941685	-0.0235265
N utilization substance protein B	N utilization substance protein B	nusB	P0A780	8	51.8	15.689	139	0	0.8766	0.98406	1.0361	1.0262	0.98092	1.115	1.0417	0.95156	33376000	26658000	102800000	108510000	120160000	392000000	1071400000	29010000	40228000	29214000	-0.106622	0.0697434	0.0550568	-0.0161326	0.0904896
HTH-type transcriptional regulator IscR	HTH-type transcriptional regulator IscR	iscR	P0AGK8	2	27.2	17.336	162	0		0.93029	1.5401	1.6678	1.2549	0.97295	1.2773	1.287			81845000	78712000	78311000	160200000	266370000	21420000	24235000	28732000	0.327572	-0.0715425	0.494364	0.56306	0.235488
Peptidyl-prolyl cis-trans isomerase C	Peptidyl-prolyl cis-trans isomerase C	ppiC	P0A9L5	4	67.7	10.232	93	0	0.94332	0.98562	0.94083	0.97572	0.89572	0.98085	0.96531	0.93614	17295000	15760000	67853000	75110000	52156000	303250000	327860000	28809000	33964000	28625000	-0.121047	-0.0243918	-0.0693459	-0.0650231	0.056024
Cytosine deaminase	Cytosine deaminase	codA	P25524	8	29.5	47.59	427	0	1.2563	0.90896	1.0478	1.0855	0.96565	0.63957	0.75579	1.0887	74142000	103160000	179550000	185080000	127140000	119810000	149920000	35312000	30774000	28514000	0.151826	-0.369101	-0.149129	0.120485	-0.0313417
Putative glucose-6-phosphate 1-epimerase	Putative glucose-6-phosphate 1-epimerase	yeaD	P39173	12	62.6	32.666	294	0		0.84555	0.79682	0.92937	0.70718	0.92334	0.76343	0.86429	3136900	1581500	121610000	110730000	67163000	240390000	198110000	37146000	41106000	28354000	-0.499851	-0.177156	-0.358223	-0.157094	0.342757
Transcriptional regulatory protein CpxR	Transcriptional regulatory protein CpxR	cpxR	P0AE88	4	18.1	26.312	232	0	1.1836	1.031	1.1415	1.1535	1.1839	0.99813	1.0739	1.1256	26428000	31102000	77245000	77054000	65048000	222720000	271900000	26292000	29787000	28344000	0.243364	0.0208613	0.147567	0.188464	-0.0549002
Transcription termination/antitermination protein NusG	Transcription termination/antitermination protein NusG	nusG	P0AFG0	8	68.5	20.531	181	0		1.0497	1.1879	1.0521	1.0412	1.0585	1.1814	0.94834			217780000	251340000	158870000	337300000	396160000	29416000	33435000	28300000	0.0582472	0.0760117	0.244461	0.000317358	-0.0579299
Penicillin-binding protein activator LpoA	Penicillin-binding protein activator LpoA	lpoA	P45464	11	23.2	72.824	678	0	1.1188	0.98277	1.1143	1.2653	1.1046	0.95207	1.1638	1.2613	29388000	29094000	88702000	88346000	88629000	205740000	240180000	26270000	29886000	28270000	0.152768	-0.0477857	0.187831	0.337197	0.18443
Putative acid--amine ligase YgiC	Putative acid--amine ligase YgiC	ygiC	P0ADT5	7	26.9	45.025	386	0		0.89213	1.4433	1.6048	1.4383	0.86524	1.5314	1.8213	7454300	7685700	35888000	29016000	28474000	90671000	138560000	18177000	20480000	28090000	0.524365	-0.186582	0.572744	0.776567	0.252203
Long-chain fatty acid transport protein	Long-chain fatty acid transport protein	fadL	P10384	7	29.6	48.541	446	0	3.8385	0.76566	3.4855	4.5032	2.8944	0.75092	3.5326	5.4538	19841000	71800000	45511000	33624000	112080000	69581000	268080000	7835800	6043900	27925000	1.75123	-0.399178	1.81108	2.31571	0.564483
Peptidyl-prolyl cis-trans isomerase A	Peptidyl-prolyl cis-trans isomerase A	ppiA	P0AFL3	6	52.1	20.431	190	0	1.1106	0.95853	1.0595	1.0814	1.1265	1.014	1.0795	1.0553	28765000	20866000	159440000	185730000	150310000	284360000	306680000	25115000	32521000	27759000	0.16163	-0.0199528	0.0969365	0.0953844	-0.0662454
Dihydroorotate dehydrogenase (quinone)	Dihydroorotate dehydrogenase (quinone)	pyrD	P0A7E1	8	31.5	36.774	336	0	0.99384	1.2807	0.71362	0.80413	0.92722	0.93718	0.83533	0.86292	24528000	20478000	107510000	81416000	41551000	142590000	139130000	32662000	36441000	27667000	-0.0580974	0.149181	-0.368709	-0.262703	-0.204605
Ribosome maturation factor RimM	Ribosome maturation factor RimM	rimM	P0A7X6	5	36.3	20.605	182	0	0.95168	0.97252	1.0129	1.0783	1.024	1.0131	1.0163	1.0115	43231000	36296000	74052000	73879000	58205000	212450000	225480000	26474000	29954000	27450000	-0.0176507	-0.0104104	0.0209111	0.0633649	0.0810156
Ribonuclease R	Ribonuclease R	rnr	P21499	12	18.1	92.108	813	0	1.6619	1.0415	1.0562	1.1809	1.1452	0.95509	0.99419	1.036	10328000	16272000	93459000	101730000	68494000	168950000	182460000	21448000	20757000	27336000	0.48908	-0.00246189	0.0358983	0.148544	-0.340537
Amidophosphoribosyltransferase	Amidophosphoribosyltransferase	purF	P0AG16	6	19	56.487	505	0		0.97128	0.59476	0.65561	0.661	1.0491	0.59105	0.63527	4558900	2878800	232400000	281490000	89830000	212350000	195930000	44880000	43811000	27080000	-0.597278	0.0146267	-0.754127	-0.631645	-0.0343673
Protein PhnA	Protein PhnA	phnA	P0AFJ1	3	35.1	12.345	111	0	1.143	0.88876	1.0252	1.1539		1.129	1.1502	1.0071	22809000	25678000	46551000	48071000	33172000	39415000	42651000	26478000	32747000	27015000	0.192825	0.0127546	0.121281	0.111699	-0.0811263
50S ribosomal protein L35	50S ribosomal protein L35	rpmI	P0A7Q1	3	36.9	7.2888	65	0		1.1187	0.76181	0.77986	0.76667						129020000	132130000	68687000	1900200000	1508400000	33779000	39361000	26999000	-0.383322	0.161823	-0.392497	-0.358713	0.0246094
Stringent starvation protein A	Stringent starvation protein A	sspA	P0ACA3	5	48.1	24.305	212	0	1.0203	1.0001	1.1202	1.1031	1.0967	0.92247	1.0381	1.1494	54326000	44482000	314570000	354090000	266250000	837570000	1069200000	22645000	28013000	26991000	0.0820213	-0.0569639	0.109895	0.171527	0.0895058
Galactitol-specific phosphotransferase enzyme IIB component	Galactitol-specific phosphotransferase enzyme IIB component	gatB	P37188	4	95.7	10.222	94	0		0.94966	5.7311	6.6525	4.0221	0.87145	4.1047	4.2918			454010000	406030000	1805600000	321640000	1511000000	5380400	6471900	26716000	2.00795	-0.135182	2.29804	2.45211	0.444159
Protein YceI	Protein YceI	yceI	P0A8X2	10	76.4	20.912	191	0	1.0148	0.97504	1.004	1.0748	1.0388	1.031	1.07	1.009	53657000	61636000	119840000	152510000	94257000	165790000	174060000	24292000	30768000	26564000	0.0381552	0.00435037	0.0524159	0.0592168	0.0210616
Aspartate ammonia-lyase	Aspartate ammonia-lyase	aspA	P0AC38	16	62.3	52.356	478	0	3.8984	0.73856	7.9629	11.07	6.9275	1.0759	7.6421	7.4058	13957000	57967000	40721000	30071000	171960000	113750000	827870000	4267200	4970600	26530000	2.43642	-0.14046	2.96394	3.20756	0.77115
Cysteine--tRNA ligase	Cysteine--tRNA ligase	cysS	P21888	10	34.9	52.202	461	0		0.94934	0.8843	0.92704	0.94965	0.97077	0.89991	0.92369	3143300		223310000	219770000	130810000	469560000	454660000	29699000	32830000	26478000	-0.0745322	-0.058811	-0.164715	-0.111906	-0.0373734
DNA topoisomerase 1	DNA topoisomerase 1	topA	P06612	21	39.7	97.349	865	0	1.0876	1.0082	1.0244	1.0164	0.90786	0.93867	0.89447	0.90973	38831000	33739000	238960000	253250000	267020000	357350000	318910000	16903000	20892000	26474000	-0.00327864	-0.0388434	-0.059743	-0.0542949	-0.0510163
Iron-binding protein IscA	Iron-binding protein IscA	iscA	P0AAC8	4	46.7	11.556	107	0	0.89987	0.9518	0.88848	0.8829	0.43546	1.0108	1.1135	1.091	21579000	16467000	68048000	57806000	51061000	237610000	59459000	38323000	28821000	26414000	-0.582804	-0.0272338	0.00142756	-0.0189511	0.563853
Transcriptional regulatory protein PhoP	Transcriptional regulatory protein PhoP	phoP	P23836	6	52.5	25.535	223	0	1.196	1.0087	1.3278	1.2907	1.402	1.0169	1.2274	1.3016	32134000	39312000	159450000	163200000	146060000	322630000	212080000	22136000	24701000	26402000	0.377401	0.0183493	0.353436	0.374233	-0.00316874
Protein YgiW	Protein YgiW	ygiW	P0ADU5	5	53.8	14.011	130	0	1.3185	0.88166	1.1323	1.3106	1.3535	0.99477	1.321	1.3361	42497000	41591000	135760000	113710000	213110000	224860000	329230000	23840000	25117000	26153000	0.41792	-0.0920095	0.294724	0.404195	-0.0137253
Bacterioferritin	Bacterioferritin	bfr	P0ABD3	4	38	18.495	158	0	2.1601	0.90027	1.3141	1.5654	2.3673	1.3118	2.0072	1.533	38457000	74230000	80211000	79095000	79864000	139630000	297770000	13979000	21986000	26037000	1.17868	0.145397	0.731748	0.631523	-0.547159
Fe/S biogenesis protein NfuA	Fe/S biogenesis protein NfuA	nfuA	P63020	3	20.9	20.997	191	0	0.90364	0.86972	0.89995	1.0645	1.0974	1.0854	1.1585	1.075	44406000	34636000	143090000	116930000	92298000	236060000	274600000	23730000	30869000	25677000	0.000750006	-0.0327428	0.0415584	0.0972737	0.0965237
Ribosome-binding factor A	Ribosome-binding factor A	rbfA	P0A7G2	7	69.9	15.154	133	0	1.0399	0.97008	0.99316	1.0369	1.0053	1.0445	1.0391	1.0028	33658000	26678000	265910000	266330000	175260000	343480000	388990000	27984000	33626000	25546000	0.0322419	0.0104791	0.023085	0.028357	-0.00388496
Elongation factor 4	Elongation factor 4	lepA	P60785	12	35.4	66.57	599	0		1.0151	0.9756	0.94321	0.96674	1.0303	1.0231	0.95616	8061600	11970000	147820000	159980000	92001000	357050000	351210000	25388000	30351000	25479000	-0.0488002	0.032383	-0.000938057	-0.074479	-0.0256789
Uncharacterized aldolase LsrF	3-hydroxy-5-phosphonooxypentane-2,4-dione thiolase	lsrF	P76143	9	40.2	31.892	291	0		0.44157	5.823	13.196	4.3458	0.2962	5.6735	17.614	3127200	10745000	14297000	6826500	51601000	50361000	239380000	5060600	19758000	25396000	2.11962	-1.43876	2.52312	3.94533	1.8257
Glutathione synthetase	Glutathione synthetase	gshB	P04425	9	32.6	35.56	316	0	0.80537	1.0056	1.0249	0.93576	0.99516	1.0304	0.94247	0.95927	12073000	7765300	129480000	144560000	94432000	383900000	474800000	26019000	31683000	25074000	-0.151578	0.0257376	-0.0237317	-0.0777793	0.0737991
Blue copper oxidase CueO	Blue copper oxidase CueO	cueO	P36649	9	18.6	56.556	516	0	0.96578	0.99391	0.94152	1.0157	0.98182	1.0204	1.3085	1.2085	53857000	48144000	119320000	114790000	79308000	160830000	183430000	20800000	25179000	25037000	-0.0383026	0.0102857	0.169938	0.153287	0.191589
HTH-type transcriptional repressor PurR	HTH-type transcriptional repressor PurR	purR	P0ACP7	7	31.4	38.174	341	0	1.0412	1.015	1.1642	1.171	1.1001	1.0647	1.3082	1.1303	9470400	10884000	126920000	135120000	94540000	567840000	748710000	20163000	22908000	24864000	0.0984869	0.0563754	0.305912	0.202449	0.103962
Lipoyl synthase	Lipoyl synthase	lipA	P60716	6	18.1	36.071	321	0		0.97866	1.678	1.6032	1.5893	0.94176	1.6974	1.8766	6395600	6381400	59909000	63399000	74968000	303760000	285980000	19729000	19438000	24836000	0.668391	-0.0585781	0.755058	0.799004	0.130613
Ribonuclease E	Ribonuclease E	rne	P21513	15	31.1	118.2	1061	0	0.88926	1.044	1.035	1.0374	1.0399	1.0337	0.96521	0.95464	49791000	42056000	415610000	476730000	316840000	812890000	924030000	25964000	30751000	24717000	-0.0520272	0.0549874	0.000151475	-0.00575338	0.0462738
Uncharacterized Nudix hydrolase YfcD	Uncharacterized Nudix hydrolase YfcD	yfcD	P65556	3	15	20.376	180	0		0.81306	0.88491	0.98681	0.96099	0.98481	0.8475	1.0534	5127700	4557800	37814000	29884000	24832000	156090000	154240000	27485000	26791000	24548000	-0.0574067	-0.153711	-0.20722	0.0287177	0.0861243
Metalloprotease TldD	Metalloprotease TldD	tldD	P0AGG8	10	36.6	51.363	481	0	0.31738	1.0287	0.84484	0.86204	0.86757	1.04	0.86032	0.77076	42884000	16015000	71557000	72483000	46086000	271240000	245480000	29705000	38619000	24542000	-0.755174	0.0487244	-0.230093	-0.292652	0.462522
Aldehyde reductase Ahr	Aldehyde reductase Ahr	ahr	P27250	6	21.2	36.501	339	0	0.81036	0.93633	0.39863	0.59529	0.94146	1.077	0.50573	0.54138	13775000	10998000	106550000	130320000	77025000	333530000	354490000	22743000	31747000	24392000	-0.191145	0.00958366	-1.14503	-0.815187	-0.624041
Thiol:disulfide interchange protein DsbC	Thiol:disulfide interchange protein DsbC	dsbC	P0AEG6	7	45.8	25.621	236	0	0.80818	0.96216	0.8519	0.91725	1.0402	1.21	1.0071	0.87093	55182000	39910000	92615000	90014000	59446000	136710000	138150000	22011000	29409000	24224000	-0.113739	0.11913	-0.105473	-0.161508	-0.0477694
Ornithine decarboxylase, constitutive	Ornithine decarboxylase, constitutive	speC	P21169	7	16.6	79.415	711	0		1.0301	0.97193	0.75575	0.77393	1.0462	0.92827	0.85465	1947300	810930	71177000	73300000	77627000	117640000	130410000	18580000	24532000	24188000	-0.369725	0.0540149	-0.0738487	-0.312581	0.0571441
Transcriptional regulator SlyA	Transcriptional regulator SlyA	slyA	P0A8W2	3	30.6	16.353	144	0	0.82258	0.99546	1.1864	1.1139	1.2842	1.1171	1.3617	1.3327	4515500	3770500	23098000	23489000	20837000	148170000	190910000	17672000	21679000	24162000	0.0750397	0.0789923	0.349422	0.290778	0.215739
Nucleoside-specific channel-forming protein tsx	Nucleoside-specific channel-forming protein tsx	tsx	P0A927	5	33.7	33.589	294	0	0.8198	1.0064	0.97747	0.96751	0.98961	0.9435	0.97115	1.0106	29357000	22704000	185790000	215090000	131940000	296920000	293790000	25159000	30101000	24150000	-0.144481	-0.0365999	-0.0375472	-0.0158773	0.128603
Aminomethyltransferase	Aminomethyltransferase	gcvT	P27248	4	13.2	40.146	364	0	0.9604	0.92685	1.1681	1.1831	1.0191	0.86954	0.95524	1.052	24973000	24793000	91108000	85429000	66615000	1080900000	722500000	22033000	25788000	24060000	-0.0148639	-0.154899	0.0863354	0.160339	0.175203
Nicotinate phosphoribosyltransferase	Nicotinate phosphoribosyltransferase	pncB	P18133	8	21.5	45.897	400	0	0.85906	1.0017	0.91577	0.99799	0.97298	0.92476	0.95827	0.97317	34917000	31659000	92047000	94195000	55269000	248860000	266650000	34646000	32847000	23988000	-0.126549	-0.0540478	-0.0938483	-0.0209551	0.105594
UPF0441 protein YgiB	UPF0441 protein YgiB	ygiB	P0ADT2	3	18.8	23.479	223	0		0.86296	1.241	1.417	1.4392	0.94655	1.3638	1.3893	3776100	3855500	93218000	104390000	87324000	143660000	188730000	17658000	21939000	23983000	0.525267	-0.144401	0.381173	0.488669	-0.0365978
Beta-hexosaminidase	Beta-hexosaminidase	nagZ	P75949	6	30.2	37.594	341	0		0.98063	0.87977	0.96612	0.86376	1	1.0452	1.0226	5919700	4697000	57846000	59354000	61800000	156510000	187930000	24185000	30428000	23871000	-0.211298	-0.0140406	-0.055164	-0.00815983	0.203138
D-erythro-7,8-dihydroneopterin triphosphate epimerase	Dihydroneopterin triphosphate 2-epimerase	folX	P0AC19	4	56.7	14.082	120	0		1.0542	0.86741	0.87471	1.0064	1.0986	0.96951	0.95909			274090000	335340000	192260000	271840000	272960000	22795000	32592000	23810000	0.00920383	0.106214	-0.122711	-0.125164	-0.134368
Beta-1,6-galactofuranosyltransferase WbbI	Beta-1,6-galactofuranosyltransferase WbbI	wbbI	P37749	6	29.7	37.757	330	0		1.0553	1.1251	1.066	0.85609	1.0011	1.0361	1.0205	11251000	10622000	122530000	129840000	95344000	115040000	106680000	25708000	28499000	23772000	-0.224166	0.0401209	0.111833	0.0610849	0.285251
Nitrogen regulatory protein P-II 1	Nitrogen regulatory protein P-II 1	glnB	P0A9Z1	6	86.6	12.425	112	0		1.0235	0.96169	0.91493	1.2609	1.0421	1.1336	1.1207	5662600	4395900	44760000	45773000	30721000	123440000	146230000	19254000	24873000	23771000	0.334454	0.0465609	0.0671499	0.0254754	-0.308979
Histidine--tRNA ligase	Histidine--tRNA ligase	hisS	P60906	8	33.7	47.029	424	0	0.76903	1.0505	1.006	0.9277	1.0006	1.042	0.97564	0.96456	53417000	39184000	91356000	110310000	61536000	429200000	413040000	24453000	32527000	23727000	-0.176552	0.0652276	-0.0133051	-0.0798897	0.0966626
Uncharacterized protein YfgD	Uncharacterized protein YfgD	yfgD	P76569	5	61.3	13.398	119	0	0.83176	1.0776	0.87511	0.85841	1.1147	1.2547	1.229	0.90889	68873000	54754000	145990000	177850000	98771000	272880000	327650000	20814000	28169000	23657000	-0.0391473	0.221753	0.0732101	-0.178453	-0.139306
Glycogen phosphorylase	Glycogen phosphorylase	glgP	P0AC86	19	26.6	93.171	815	0	1.3523	1.0489	1.3188	1.2381	1.2074	0.99945	1.2254	1.0925	13538000	13798000	78147000	84745000	71299000	173840000	202760000	20133000	23015000	23646000	0.355975	0.0344622	0.347212	0.220701	-0.135273
Transcriptional regulatory protein OmpR	Transcriptional regulatory protein OmpR	ompR	P0AA16	3	25.1	27.353	239	0		0.92612	1.32	1.3582	1.4404	1.0015	1.3402	1.3517			43803000	48845000	42911000	81112000	132280000	19056000	18284000	23551000	0.52647	-0.0531793	0.411535	0.43824	-0.0882299
Ribosome hibernation promoting factor	Ribosome hibernation promoting factor	hpf	P0AFX0	4	85.3	10.75	95	0	1.0571	1.1377	1.1331	1.1001	1.3353	1.1732	1.2336	1.0939	17292000	23943000	282590000	320340000	258540000	281410000	401180000	16334000	23924000	23543000	0.258459	0.208455	0.242877	0.133564	-0.124895
UDP-N-acetylglucosamine 1-carboxyvinyltransferase	UDP-N-acetylglucosamine 1-carboxyvinyltransferase	murA	P0A749	7	16.9	44.817	419	0	0.8072	1.0052	0.94976	0.94558	0.93703	0.96446	0.97219	0.98058	15469000	11496000	68089000	77491000	45180000	130560000	151130000	23961000	30682000	23385000	-0.19741	-0.0220534	-0.0574292	-0.0542725	0.143137
Colicin I receptor	Colicin I receptor	cirA	P17315	18	37.7	73.895	663	0	0.99696	0.89148	0.9717	1.1601	1.0046	0.87912	1.1419	1.1682	36392000	29430000	222970000	203400000	155330000	247940000	284760000	24456000	26550000	23384000	0.00112486	-0.175762	0.0797024	0.219277	0.218152
Acetolactate synthase isozyme 3 large subunit	Acetolactate synthase isozyme 3 large subunit	ilvI	P00893	11	30.1	62.984	574	0	0.75863	1.0956	0.87123	0.8577	0.84025	0.91762	0.86697	0.86784	8088100	5049300	100390000	111110000	65504000	384360000	335830000	27946000	28695000	23171000	-0.322938	0.00950484	-0.202406	-0.212952	0.109986
Uncharacterized oxidoreductase YhhX	Uncharacterized oxidoreductase YhhX	yhhX	P46853	7	30.7	38.765	345	0	0.93872	0.93932	0.97515	1.0145	0.98701	0.93012	0.90649	0.93504	46030000	24910000	56386000	45985000	37922000	159690000	163150000	31364000	29498000	23141000	-0.0545946	-0.0973938	-0.0880094	-0.0368662	0.0177283
Serine acetyltransferase	Serine acetyltransferase	cysE	P0A9D4	5	25.6	29.316	273	0	1.269	0.82945	1.2013	1.435	1.1357	0.88646	1.1302	1.2741	131360000	44235000	34441000	32666000	28735000	184870000	172490000	19998000	22108000	23027000	0.265857	-0.221026	0.221258	0.437814	0.171957
Putative monooxygenase YdhR	Putative monooxygenase YdhR	ydhR	P0ACX3	6	84.2	11.288	101	0	1.0208	0.54886	1.0364	1.8907	1.1055	0.94977	1.3607	1.3281	15918000	15131000	24816000	18592000	20168000	233250000	141250000	18931000	19148000	22972000	0.0883452	-0.416356	0.26129	0.686523	0.598178
Probable quinol monooxygenase YgiN	Probable quinol monooxygenase YgiN	ygiN	P0ADU2	4	52.9	11.532	104	0									21570000	18074000	33279000	32513000	23784000	152540000	205110000	19386000	22496000	22964000
Aromatic amino acid transport protein AroP	Aromatic amino acid transport protein AroP	aroP	P15993	2	3.9	49.69	457	0	0.91075	1.0557	1.0667	1.0423	0.88337	0.87412	1.4514	1.4918	10716000	9021800	27149000	26865000	19300000	156320000	136370000	20398000	25180000	22775000	-0.156724	-0.0515337	0.332336	0.341473	0.498197
Uncharacterized protein YbcJ	Uncharacterized protein YbcJ	ybcJ	P0AAS7	6	94.3	7.3895	70	0	0.88324	0.94565	1.0395	1.0942	0.98254	1.0577	1.0814	1.1873	49318000	41092000	69920000	68895000	45072000	199610000	196660000	22592000	26441000	22660000	-0.100221	0.00241449	0.0846766	0.189983	0.290204
Uncharacterized protein YdcH	Uncharacterized protein YdcH	ydcH	P0ACW6	5	78.4	8.8782	74	0	3.8146	0.67106	7.6192	11.501	10.697	0.43206	5.8309	13.323	4766100	19542000	3724200	3415000	26388000	34125000	191730000	4292200	1140000	22512000	2.85913	-0.85841	2.74954	3.63366	0.774529
Erythronate-4-phosphate dehydrogenase	Erythronate-4-phosphate dehydrogenase	pdxB	P05459	9	28.3	41.367	378	0	1.204	0.93475	0.91258	0.97164	0.92213	0.94259	0.97397	1.0029	27805000	26473000	493630000	569030000	306090000	135440000	127690000	25154000	30394000	22106000	0.0882298	-0.09131	-0.0842497	-0.0184834	-0.106713
Autoinducer 2-binding protein LsrB	Autoinducer 2-binding protein LsrB	lsrB	P76142	10	53.2	36.684	340	0	5.6108	0.60683	5.2769	7.9274	5.7891	0.41337	5.4568	17.207	7605900	36596000	24210000	14236000	81301000	93421000	569530000	5539800	1952600	22073000	2.51095	-0.971148	2.42408	3.65159	1.14064
S-adenosylmethionine decarboxylase proenzyme;S-adenosylmethionine decarboxylase beta chain;S-adenosylmethionine decarboxylase alpha chain	S-adenosylmethionine decarboxylase proenzyme	speD	P0A7F6	6	39	30.384	264	0	0.84697	0.93907	0.84198	0.85594	0.95449	1.0743	0.87268	0.8005	27022000	19183000	127080000	121740000	77094000	328040000	300760000	25911000	31197000	21950000	-0.150833	0.00961232	-0.222077	-0.271914	-0.121081
Biosynthetic arginine decarboxylase	Biosynthetic arginine decarboxylase	speA	P21170	6	16.1	73.898	658	0	0.84419	1.005	0.93531	0.84634	0.85718	1.0562	1.0165	0.95864	27651000	21432000	307850000	295570000	192840000	282920000	283270000	25816000	28531000	21886000	-0.233303	0.0434845	-0.0351874	-0.148017	0.0852859
T-protein;Chorismate mutase;Prephenate dehydrogenase	T-protein	tyrA	P07023	9	41	42.042	373	0	0.49794	0.95854	0.55972	0.61556	0.50043	0.85865	0.50148	0.61335	27405000	16794000	80604000	72599000	53694000	224600000	128110000	28919000	31139000	21826000	-1.00235	-0.138291	-0.914303	-0.702621	0.299733
Outer-membrane lipoprotein LolB	Outer-membrane lipoprotein LolB	lolB	P61320	7	61.4	23.55	207	0		0.9711	1.1432	1.1314	1.1336	0.99783	1.1812	1.1529	9160900	12545000	83940000	82553000	101710000	126620000	147960000	18928000	21628000	21824000	0.180912	-0.0225882	0.216858	0.191752	0.0108405
SsrA-binding protein	SsrA-binding protein	smpB	P0A832	3	13.1	18.269	160	0	1.0681	0.98574	0.97295	1.0439	1.2335	0.99449	1.0198	1.0111	25710000	24120000	64045000	54757000	35321000	62699000	86483000	23650000	27070000	21707000	0.202637	-0.014332	-0.00523927	0.0391384	-0.163499
GTPase ObgE/CgtA	GTPase ObgE/CgtA	obgE	P42641	8	27.7	43.285	390	0		0.9816	1.1591	1.1616	1.1043	0.96829	0.95834	1.019	5057300	5993700	78223000	84213000	62857000	106340000	104130000	21878000	24610000	21511000	0.143132	-0.0366073	0.0823211	0.124725	-0.018407
Histidine biosynthesis bifunctional protein HisB;Histidinol-phosphatase;Imidazoleglycerol-phosphate dehydratase	Histidine biosynthesis bifunctional protein HisB	hisB	P06987	5	25.1	40.278	355	0	0.7716	1.0717	0.77357	0.71593	0.95308	1.0477	0.81791	0.79322	35041000	24391000	238320000	339470000	150840000	334930000	338240000	26460000	34219000	21343000	-0.213671	0.0836559	-0.329631	-0.406264	-0.192592
Ribonucleoside-diphosphate reductase 1 subunit beta	Ribonucleoside-diphosphate reductase 1 subunit beta	nrdB	P69924	7	24.2	43.517	376	0	1.048	1.0346	1.1549	1.1071	1.1488	0.9613	1.0745	1.0915	19854000	25914000	129030000	145640000	105740000	228390000	273190000	19598000	23087000	21087000	0.135404	-0.00296056	0.156655	0.136585	0.00118162
Probable ATP-dependent transporter SufC	Probable ATP-dependent transporter SufC	sufC	P77499	6	35.9	27.582	248	0	1.1082	0.95958	0.86009	0.9157	1.3548	1.1645	1.3923	1.285	3809100	4064200	100330000	112270000	58267000	109200000	136710000	15284000	20707000	21074000	0.300417	0.0868381	0.171457	0.137962	-0.162454
Curved DNA-binding protein	Curved DNA-binding protein	cbpA	P36659	11	43.8	34.455	306	0	1.5444	1.086	1.3441	1.31	1.3739	1.1186	1.3554	1.1918	49839000	31790000	55796000	67762000	51070000	302110000	451370000	16076000	24313000	20891000	0.545128	0.140517	0.432692	0.322966	-0.222162
Uncharacterized lipoprotein YedD	Uncharacterized lipoprotein YedD	yedD	P31063	5	54	14.983	137	0	0.95286	1.0026	0.96928	0.95758	1.1774	1.0472	1.1392	1.103	23466000	22319000	96603000	98553000	66578000	228520000	237530000	18856000	21806000	20776000	0.0910295	0.0354832	0.0762033	0.0430505	-0.047979
Probable protease SohB	Probable protease SohB	sohB	P0AG14	8	31.2	39.366	349	0	0.82831	0.9765	0.89032	0.9099	0.8577	0.94189	0.82419	0.87374	5294700	3828700	114130000	121160000	73117000	156640000	144070000	25676000	29855000	20720000	-0.246387	-0.060104	-0.222204	-0.165176	0.0812114
Bifunctional protein HldE;D-beta-D-heptose 7-phosphate kinase;D-beta-D-heptose 1-phosphate adenylyltransferase	Bifunctional protein HldE	hldE	P76658	12	42.6	51.05	477	0	0.85446	0.93773	0.8666	0.95557	1.0549	1.0038	0.92463	0.99035	16439000	11019000	160930000	152890000	101800000	331100000	388850000	21858000	27163000	20630000	-0.0669109	-0.042806	-0.159049	-0.0395476	0.0273633
Acyl-[acyl-carrier-protein]--UDP-N-acetylglucosamine O-acyltransferase	Acyl-[acyl-carrier-protein]--UDP-N-acetylglucosamine O-acyltransferase	lpxA	P0A722	5	35.1	28.08	262	0	1.2203	0.99732	1.2026	1.1876	1.2085	0.95941	1.0113	1.0374	24354000	27055000	69860000	76352000	63276000	113990000	131770000	21211000	22596000	20518000	0.280244	-0.0315553	0.14659	0.153805	-0.126438
Penicillin-binding protein activator LpoB	Penicillin-binding protein activator LpoB	lpoB	P0AB38	3	34.3	22.515	213	0	1.2614	1.045	1.2448	1.1436	1.2578	1.0335	0.98968	1.115	14360000	18890000	65393000	71056000	54191000	101610000	140260000	16795000	19320000	20408000	0.332966	0.0555427	0.159939	0.175429	-0.157537
Imidazole glycerol phosphate synthase subunit HisF	Imidazole glycerol phosphate synthase subunit HisF	hisF	P60664	8	51.2	28.454	258	0		1.0054	0.71412	0.69784	0.78494	1.1657	0.79584	0.73922			343130000	116140000	54581000	273560000	211780000	24564000	36742000	20345000	-0.349346	0.118426	-0.40549	-0.47688	-0.127534
4-hydroxy-tetrahydrodipicolinate reductase	4-hydroxy-tetrahydrodipicolinate reductase	dapB	P04036	6	37.7	28.756	273	0	1.1392	0.97097	0.91525	0.89947	1.1351	1.0345	0.91474	0.91737	42943000	32551000	67722000	68221000	44677000	164140000	175680000	21077000	25676000	20285000	0.185423	0.00394038	-0.128164	-0.138569	-0.323991
6-phospho-beta-glucosidase BglA	6-phospho-beta-glucosidase BglA	bglA	Q46829	10	33.2	55.36	479	0	1.0818	1.0319	1.0063	0.994	1.0685	1.001	1.1426	1.0922	39313000	36610000	170690000	145460000	91101000	227120000	249160000	20610000	23923000	20255000	0.104538	0.0235392	0.103598	0.0608775	-0.0436605
Tryptophanase	Tryptophanase	tnaA	P0A853	19	58.4	52.773	471	0	6.9301	0.37512	8.9236	28.04	8.6643	0.35497	8.0929	11.206	13313000	60825000	53771000	18168000	288210000	167460000	885560000	9034700	1811300	20248000	2.96296	-1.45385	3.08886	4.29447	1.33152
Uncharacterized protein YccU	Uncharacterized protein YccU	yccU	P75874	4	61.3	14.701	137	0	1.3022	1.0345	1.2363	1.2324	1.2583	0.9568	0.85571	0.9397	18265000	24894000	139890000	167180000	118160000	175420000	227260000	20006000	25408000	20227000	0.356426	-0.00628941	0.0648897	0.119091	-0.237335
NADH dehydrogenase	NADH dehydrogenase	ndh	P00393	9	32.3	47.358	434	0		1.0417	0.80067	0.82061	1.0236	1.0994	1.0772	1.0338	8131200	8128900	124850000	135230000	74706000	145410000	173840000	15375000	16473000	20213000	0.0336521	0.0983522	-0.0909028	-0.10904	-0.142692
Low specificity L-threonine aldolase	Low specificity L-threonine aldolase	ltaE	P75823	5	21	36.494	333	0	1.1068	0.99743	1.3292	1.2614	1.0098	1.0345	1.2427	1.0574	14715000	15578000	213510000	123760000	83025000	328650000	367220000	24723000	20380000	20143000	0.0817487	0.0228507	0.362835	0.213378	0.13163
Succinate dehydrogenase iron-sulfur subunit	Succinate dehydrogenase iron-sulfur subunit	sdhB	P07014	6	32.4	26.77	238	0		0.86551	2.2971	2.3184	1.8925	0.98664	2.2975	2.365			103630000	107410000	172920000	143970000	300190000	9141600	9733600	19972000	0.920293	-0.110799	1.19994	1.22756	0.307263
Sugar phosphatase YidA	Sugar phosphatase YidA	yidA	P0A8Y5	7	39.6	29.721	270	0	0.8145	0.85969	0.73416	0.57118	0.75559	0.95053	0.70071	0.693	26753000	22768000	90876000	65482000	33790000	260430000	221040000	29609000	32116000	19789000	-0.349153	-0.143835	-0.47908	-0.661798	-0.312645
Formyltetrahydrofolate deformylase	Formyltetrahydrofolate deformylase	purU	P37051	6	28.2	31.934	280	0	0.71655	1.0135	0.7088	0.72839	0.68369	1.0285	0.81559	0.75526	36038000	23887000	141730000	146810000	74530000	232960000	168390000	23387000	26859000	19748000	-0.514326	0.0299829	-0.391768	-0.430849	0.0834767
Uncharacterized protein YggL	Uncharacterized protein YggL	yggL	P38521	2	23.1	12.88	108	0					1.4803				7114500	10350000	36363000	43375000	30515000	110950000	169410000	14324000	21265000	19727000	0.56589
Antigen 43;Antigen 43 alpha chain;Antigen 43 beta chain	Antigen 43	flu	P39180	10	20.2	106.82	1039	0	0.5544	1.9535	1.388	0.81889	1.0501	0.82263	0.66777	0.81099	16221000	8697800	81032000	153790000	84905000	96727000	125540000	23612000	22990000	19653000	-0.317876	0.473075	0.0396789	-0.295234	0.022642
Uncharacterized oxidoreductase YghA	Uncharacterized oxidoreductase YghA	yghA	P0AG84	11	64.3	31.488	294	0	2.7412	1.0237	1.2253	1.2729	1.5733	0.94359	1.4423	1.4565	49662000	87540000	47388000	48952000	41745000	187700000	258460000	17465000	20395000	19646000	1.10919	-0.0237904	0.415542	0.448584	-0.66061
Probable bifunctional chitinase/lysozyme;Chitinase;Lysozyme	Probable bifunctional chitinase/lysozyme	chiA	P13656	7	11.7	97.057	897	0.0035318					0.76411						30997000	22808000	12818000	111440000	71166000	31194000	29668000	19514000	-0.388148
Uncharacterized protein YqiC	Uncharacterized protein YqiC	yqiC	Q46868	5	59.4	11.276	96	0	1.0922	0.94206	0.98813	1.1331	1.1669	1.0532	1.3247	0.88854	4632200	5121900	74707000	66282000	50728000	276810000	329470000	15129000	19989000	19455000	0.175748	-0.00342325	0.209659	0.0155261	-0.160222
Protein GlcG	Protein GlcG	glcG	P0AEQ1	2	21.6	13.737	134	0	3.0873	1.0235	3.8244	3.7574		0.92024	2.76	2.9666	11957000	34978000	27395000	27784000	77352000	21149000	51999000	7329400	7873600	19383000	1.62635	-0.0411647	1.71905	1.74932	0.122974
UPF0339 protein YegP	UPF0339 protein YegP	yegP	P76402	8	87.3	12.024	110	0		0.92	1.5105	1.6065	1.2107	1.2661	1.4206	0.9955	27435000	55955000	102640000	112830000	111450000	159240000	320040000	9251600	14432000	19328000	0.275841	0.128359	0.551442	0.379621	0.10378
Xaa-Pro aminopeptidase	Xaa-Pro aminopeptidase	pepP	P15034	6	26.3	49.815	441	0		0.87928	1.3762	1.4319	1.2092	0.88141	1.1725	1.2611			85269000	89219000	78872000	226460000	291280000	15443000	16598000	19288000	0.274053	-0.183859	0.349762	0.429214	0.155161
3-oxoacyl-[acyl-carrier-protein] synthase 3	3-oxoacyl-[acyl-carrier-protein] synthase 3	fabH	P0A6R0	1	6.3	33.515	317	0											102210000	102530000	67520000	74808000	87276000	17530000	23507000	19007000
Sulfate adenylyltransferase subunit 1	Sulfate adenylyltransferase subunit 1	cysN	P23845	7	26.9	52.558	475	0		0.95396	0.91419	0.91387	0.79901	1.1672	0.87164	0.76901	14180000	8718000	95949000	89004000	52878000	281600000	222250000	20953000	28047000	18791000	-0.323715	0.0848534	-0.163405	-0.249068	0.0746468
Biotin carboxyl carrier protein of acetyl-CoA carboxylase	Biotin carboxyl carrier protein of acetyl-CoA carboxylase	accB	P0ABD8	3	23.7	16.687	156	0														74898000	86525000	12763000	23636000	18738000
Fumarate and nitrate reduction regulatory protein	Fumarate and nitrate reduction regulatory protein	fnr	P0A9E5	6	27.2	27.967	250	0	0.90964	0.97531	0.98875	1.1497	1.039	0.8784	0.90667	1.1158	9031800	7017800	107820000	98853000	80339000	218620000	173490000	17936000	20002000	18582000	-0.0375324	-0.109584	-0.0774824	0.179829	0.217362
Xanthine phosphoribosyltransferase	Xanthine phosphoribosyltransferase	gpt	P0A9M5	5	67.8	16.97	152	0	0.92788	0.944	1.1498	1.1588	1.1431	1.057	1.4092	1.3184	19028000	16081000	139060000	140940000	105060000	251630000	268690000	15077000	16465000	18482000	0.0503136	0.000721167	0.35558	0.30871	0.258397
Sec-independent protein translocase protein TatA	Sec-independent protein translocase protein TatA	tatA	P69428	6	56.2	9.6639	89	0	0.84933	0.81876	0.59742	0.85788	1.5438				38463000	32818000	56270000	48970000	30443000	171620000	174320000	18992000	21836000	18382000	0.258899	-0.288487	-0.743183	-0.221152	-0.480051
Bifunctional protein GlmU;UDP-N-acetylglucosamine pyrophosphorylase;Glucosamine-1-phosphate N-acetyltransferase	Bifunctional protein GlmU	glmU	P0ACC7	11	40.1	49.19	456	0	0.85244	0.93295	0.86469	0.94557	0.86874	0.9568	0.93637	0.95241	10563000	7482500	90098000	90956000	57273000	91008000	81297000	19946000	24287000	18380000	-0.216602	-0.0818046	-0.151154	-0.0755352	0.141067
Fumarate reductase iron-sulfur subunit	Fumarate reductase iron-sulfur subunit	frdB	P0AC47	5	23.4	27.123	244	0	3.9006	0.92687	4.1434	4.9118	3.6637	0.79302	4.1458	5.4386	5406500	20068000	22264000	21812000	74971000	61360000	235130000	4292400	4922400	18276000	1.91921	-0.217684	2.05123	2.37161	0.452408
Acetolactate synthase isozyme 1 small subunit	Acetolactate synthase isozyme 1 small subunit	ilvN	P0ADF8	3	42.7	11.106	96	0		1.0105	1.5048	1.5162	1.4117	0.91856	1.5794	1.2787			35369000	35905000	38350000	60176000	72933000	8663700	16594000	18258000	0.497434	-0.052102	0.624896	0.482797	-0.0146369
Phosphodiesterase YfcE	Phosphodiesterase YfcE	yfcE	P67095	1	6	20.122	184	0		0.80828	0.6242	0.80489	0.56621	0.72481	0.77795	1.1348			19668000	15760000	10923000	137350000	93119000	32265000	22702000	18240000	-0.820591	-0.383558	-0.512359	-0.0441739	0.776417
Glyoxylate/hydroxypyruvate reductase B	Glyoxylate/hydroxypyruvate reductase B	ghrB	P37666	5	23.8	35.395	324	0	0.71233	0.96568	0.72223	0.73018	0.79081	1.0742	0.78432	0.70795	26433000	17454000	138730000	155590000	112440000	286650000	256830000	19738000	30950000	18150000	-0.412021	0.0284843	-0.408751	-0.475806	-0.0637853
Phospho-2-dehydro-3-deoxyheptonate aldolase, Tyr-sensitive	Phospho-2-dehydro-3-deoxyheptonate aldolase, Tyr-sensitive	aroF	P00888	7	36.5	38.804	356	0	0.73061	1.0204	0.8293	0.79951	0.64031	0.90869	0.53607	0.66202	23442000	17895000	104450000	121180000	64554000	234920000	166780000	33300000	34206000	18136000	-0.544856	-0.0520795	-0.550708	-0.452521	0.0923351
CDP-diacylglycerol--serine O-phosphatidyltransferase	CDP-diacylglycerol--serine O-phosphatidyltransferase	pssA	P23830	11	42.4	52.801	451	0	1.2682	0.93381	1.2413	1.328	1.6547	1.0401	1.3969	1.2932	14086000	15338000	41191000	42983000	32940000	90132000	140580000	15594000	16000000	18124000	0.5474	-0.0189438	0.399554	0.390227	-0.157173
Homoserine kinase	Homoserine kinase	thrB	P00547	5	31.9	33.623	310	0		1.0148	1.1366	1.1199					29026000	25443000	60528000	58115000	169070000	20013000	5628500	22409000	24404000	18051000		0.0211954	0.184725	0.16337
UPF0304 protein YfbU	UPF0304 protein YfbU	yfbU	P0A8W8	2	26.8	19.536	164	0		1.0347	0.85235	0.89356	1.1086						155150000	136170000	105120000	308320000	310970000	14622000	20559000	18015000	0.148739	0.0492125	-0.230482	-0.162363	-0.311102
Exodeoxyribonuclease III	Exodeoxyribonuclease III	xthA	P09030	9	49.3	30.969	268	0	0.87392	1.0282	0.91949	0.89413	0.96182	1.0289	0.93625	0.98031	22773000	18911000	122940000	119860000	84998000	203780000	233820000	17918000	22048000	17972000	-0.123638	0.0406119	-0.108005	-0.0935404	0.0300979
Glucose-1-phosphate adenylyltransferase	Glucose-1-phosphate adenylyltransferase	glgC	P0A6V1	8	24.8	48.697	431	0	1.2987	1.0074	1.6862	1.7133	1.4744	0.9436	1.2534	1.4928	17169000	20628000	117010000	94832000	95321000	170070000	264280000	14606000	29226000	17961000	0.4715	-0.0357862	0.55562	0.680819	0.20932
Nitrate/nitrite response regulator protein NarL	Nitrate/nitrite response regulator protein NarL	narL	P0AF28	7	46.8	23.927	216	0	0.63412	1.0663	1.0609	0.98019	1.0163	1.0602	0.98944	0.98197	20907000	16838000	124930000	152710000	101410000	145970000	125770000	20609000	23498000	17783000	-0.277167	0.0884809	0.0358632	-0.0275573	0.249609
PTS-dependent dihydroxyacetone kinase, dihydroxyacetone-binding subunit DhaK	PEP-dependent dihydroxyacetone kinase, dihydroxyacetone-binding subunit DhaK	dhaK	P76015	6	33.1	38.215	356	0	1.3015	0.99177	1.3026	1.2324	1.2535	1.0014	1.1924	1.171	8637500	9643800	92104000	102100000	82133000	127950000	177020000	15250000	20207000	17716000	0.353323	-0.00493524	0.31904	0.265077	-0.0882465
Glutamine transport ATP-binding protein GlnQ	Glutamine transport ATP-binding protein GlnQ	glnQ	P10346	8	57.5	26.731	240	0	1.0891	1.0624	1.7356	1.5731	1.6518	1.0246	1.7578	1.7402	3931600	5732900	133940000	153040000	147350000	259250000	363980000	9466700	12121000	17704000	0.45465	0.0614306	0.804632	0.728269	0.273619
Cytidine deaminase	Cytidine deaminase	cdd	P0ABF6	5	32	31.54	294	0	1.5158	0.74502	0.82168	1.1187	1.1238	1.0758	1.2074	1.2753	8423100	11285000	53655000	29202000	22008000	99582000	128800000	12036000	13414000	17520000	0.400319	-0.135412	0.0208257	0.259423	-0.140896
Chaperone protein DnaJ	Chaperone protein DnaJ	dnaJ	P08622	10	21.3	41.1	376	0	0.97199	0.95406	0.98736	1.0401	1.0297	0.79459	0.83161	0.90569	50817000	38875000	79042000	95988000	365830000	189610000	195680000	37367000	24430000	17500000	0.00121856	-0.193758	-0.136878	-0.039644	-0.0408625
Negative modulator of initiation of replication	Negative modulator of initiation of replication	seqA	P0AFY8	7	53	20.315	181	0	0.96894	1.131	1.0032	0.97309	0.93005	0.95093	1.0389	1.1745	27097000	23271000	91384000	108790000	62423000	209220000	238260000	16623000	18644000	17187000	-0.0747677	0.0579216	0.0300535	0.102719	0.177486
DNA topoisomerase 4 subunit B	DNA topoisomerase 4 subunit B	parE	P20083	11	23	70.243	630	0		1.2413	1.0919	0.94808		0.91299	0.86483	0.85402			40187000	40084000	28216000	17228000	16528000	22156000	25988000	16960000		0.107212	-0.0315553	-0.150321
L-threonine dehydratase biosynthetic IlvA	L-threonine dehydratase biosynthetic IlvA	ilvA	P04968	12	40.1	56.195	514	0		1.2063	0.87492	0.82752	0.7799	1.1105	0.86742	0.82377			102540000	117260000	69588000	255920000	236790000	20024000	25669000	16844000	-0.358639	0.212134	-0.198974	-0.276406	0.0822325
3-dehydroquinate dehydratase	3-dehydroquinate dehydratase	aroD	P05194	9	46	27.466	252	0	0.89682	1.0683	0.91269	0.9023	0.95006	0.91264	0.77158	0.85529	18616000	13758000	102520000	109730000	85385000	189480000	195010000	18674000	24246000	16571000	-0.11491	-0.0138148	-0.247877	-0.186401	-0.0714916
Pyruvate formate-lyase 1-activating enzyme	Pyruvate formate-lyase 1-activating enzyme	pflA	P0A9N4	7	31.3	28.204	246	0	1.1579	1.0973	1.0312	1.0308	0.96853	1.0361	1.1859	0.97546	18062000	17355000	35646000	39014000	20240000	93169000	124040000	15371000	20568000	16516000	0.0884334	0.0931545	0.148674	0.00450858	-0.0839248
Aspartate--ammonia ligase	Aspartate--ammonia ligase	asnA	P00963	7	43	36.65	330	0	0.66536	0.9759	0.58702	0.59281	0.53779	1.0112	0.57649	0.60015	22402000	15659000	44556000	42172000	23038000	275460000	164340000	32296000	40679000	16488000	-0.733183	-0.00933552	-0.781516	-0.745454	-0.0122708
tRNA sulfurtransferase	tRNA sulfurtransferase	thiI	P77718	9	22.8	54.972	482	0		1.01	0.76123	0.76587	0.75679	0.97749	0.81636	0.84752	6533100	3807000	56156000	60548000	29759000	113550000	99254000	20168000	22187000	16096000	-0.402035	-0.0090524	-0.342278	-0.309905	0.0921303
30S ribosomal protein S12	30S ribosomal protein S12	rpsL	P0A7S3	4	31.5	13.737	124	0		0.94178	0.84452	0.86973	0.70631	0.87019	0.73553	0.92059			45225000	39879000	26463000	206470000	177660000	17947000	20600000	16045000	-0.501627	-0.142441	-0.34003	-0.159783	0.341844
Uncharacterized symporter YdjN	L-cystine transporter YdjN	ydjN	P77529	3	9.1	48.661	463	0														688950000	440890000	21505000	18908000	15996000
Uncharacterized lipoprotein YajG	Uncharacterized lipoprotein YajG	yajG	P0ADA5	3	30.7	20.95	192	0	1.0898	0.82735	1.2463	1.4828	1.2323	0.98769	1.363	1.307	30322000	28715000	55800000	63475000	54899000	53792000	62972000	12309000	14999000	15987000	0.21543	-0.139999	0.383663	0.480162	0.264732
dITP/XTP pyrophosphatase	dITP/XTP pyrophosphatase	rdgB	P52061	5	39.6	21.039	197	0		0.94046	0.98791	1.1248	1.0906	1.1447	1.1964	1.1052	2639800	2901500	40632000	42950000	29985000	109870000	131120000	14343000	18893000	15943000	0.125122	0.0601581	0.127178	0.157044	0.0319216
ATP-dependent RNA helicase SrmB	ATP-dependent RNA helicase SrmB	srmB	P21507	10	36.9	49.914	444	0	1.0615	1.145	1.0993	1.0513	1.1218	1.0004	1.2333	1.0842	11851000	14269000	59249000	67237000	52220000	169650000	226600000	14255000	17535000	15940000	0.12651	0.101247	0.221939	0.0945739	-0.0319365
Dihydropteroate synthase	Dihydropteroate synthase	folP	P0AC13	4	37.2	30.615	282	0		0.91311	0.66837	0.8821		0.9803	0.74148	0.81085	9679300	5078700	52657000	44200000	28926000	200900000	160030000	21343000	23862000	15828000		-0.0790132	-0.504458	-0.240461
3-ketoacyl-CoA thiolase	3-ketoacyl-CoA thiolase	fadA	P21151	4	19.9	40.876	387	0	5.68	0.68318	6.1494	9.1021	5.0539	0.69288	5.6713	5.9918	4658100	15660000	11721000	13432000	54701000	28002000	121990000	3952600	3774000	15753000	2.4241	-0.539457	2.56324	2.91589	0.491791
N-methyl-L-tryptophan oxidase	N-methyl-L-tryptophan oxidase	solA	P40874	8	24.7	40.902	372	0	0.59117	1.0708	0.84665	0.78292	0.77976	1.0741	0.77303	0.83814	22507000	10382000	74311000	78044000	40439000	266310000	221060000	24924000	26455000	15720000	-0.544845	0.10091	-0.304291	-0.303063	0.241783
Galactose/methyl galactoside import ATP-binding protein MglA	Galactose/methyl galactoside import ATP-binding protein MglA	mglA	P0AAG8	12	29.2	56.415	506	0		0.70872	7.1403	9.5444	5.4813	0.65134	5.1263	10.275	2926000	21826000	7375600	4903700	41880000	66703000	192960000	2694700	1814400	15714000	2.45452	-0.55633	2.61666	3.30884	0.854323
D-cysteine desulfhydrase	D-cysteine desulfhydrase	dcyD	P76316	6	33.8	35.153	328	0	1.0597	0.9425	1.0011	1.0776	1.0562	0.98797	1.0583	1.0959	41580000	41496000	78900000	80006000	58753000	176650000	169090000	15364000	15646000	15683000	0.0812714	-0.0510479	0.0422241	0.12002	0.0387487
Outer-membrane lipoprotein carrier protein	Outer-membrane lipoprotein carrier protein	lolA	P61316	9	80.3	22.497	203	0	1.059	1.0123	0.81573	0.82251	0.90715	0.95523	0.79268	0.87015	16378000	16767000	103080000	91933000	59059000	155410000	147120000	22234000	25581000	15617000	-0.0246266	-0.0236144	-0.314365	-0.240708	-0.216081
Uncharacterized protein YbiB	Uncharacterized protein YbiB	ybiB	P30177	9	45.9	35.048	320	0	1.2997	0.98694	0.90063	0.95849	1.0722	1.033	0.95527	0.96916	3205400	3579200	211310000	202680000	117020000	370470000	448850000	15608000	21051000	15606000	0.246043	0.0143124	-0.107881	-0.0531569	-0.2992
Protein translocase subunit SecY	Protein translocase subunit SecY	secY	P0AGA2	3	6.3	48.511	443	0	0.92726	1.099	0.89812	0.8442	0.86901	0.89648	0.78541	0.9122	50837000	45275000	75099000	77716000	48880000	192580000	187020000	21496000	22203000	15559000	-0.154996	-0.00326418	-0.248511	-0.187379	-0.0323828
3-dehydroquinate synthase	3-dehydroquinate synthase	aroB	P07639	9	46.1	38.881	362	0		1.0837	1.1497	1.0276	1.1313	1.0809	1.0777	0.97121	2192600	2133800	1066000000	88610000	41287000	1297300000	179950000	43439000	17837000	15449000	0.177982	0.1141	0.155361	-0.000858659	-0.17884
Protein-export membrane protein SecG	Protein-export membrane protein SecG	secG	P0AG99	4	27.3	11.365	110	0	1.002	1.1007	1.0832	0.97485	0.90778	1.1156	1.0095	0.89937	42458000	36835000	65246000	77779000	52022000	110600000	130110000	15192000	21533000	15443000	-0.0665935	0.148153	0.0653655	-0.0937097	-0.0271161
Flagellin	Flagellin	fliC	P04949	13	47.6	51.294	498	0	1.3126	0.63931	1.2247	1.9994	1.495	0.73587	1.2753	1.8918	25104000	12682000	30011000	27285000	30975000	67554000	110310000	13500000	10073000	15398000	0.489337	-0.54038	0.321928	0.960215	0.470878
Probable GTP-binding protein EngB	Probable GTP-binding protein EngB	engB	P0A6P7	7	62.4	23.561	210	0	1.0389	1.0222	1.0385	1.0454	0.94858	0.98593	0.93616	0.97108	13584000	13661000	60189000	72289000	46051000	101200000	99147000	17001000	19592000	15302000	-0.00905966	0.00585267	-0.0183957	0.0118391	0.0208988
FMN-dependent NADH-azoreductase	FMN-dependent NADH-azoreductase	azoR	P41407	4	36.3	21.657	201	0		0.98212	1.0032	0.92635	1.0826	1.1482	1.1966	1.0299	10694000	9157200	77137000	95488000	54062000	123430000	129160000	13717000	17225000	15232000	0.1145	0.0910702	0.137372	-0.0319092	-0.14641
dTDP-4-dehydrorhamnose reductase	dTDP-4-dehydrorhamnose reductase	rfbD	P37760	8	37.5	32.694	299	0	0.80583	1.071	1.1574	1.1213	0.86613	0.94423	1.1105	1.2479	17293000	12796000	97273000	89986000	68825000	152360000	154200000	40271000	17781000	15221000	-0.25846	0.0109445	0.181357	0.2444	0.50286
Uncharacterized protein YiaF	Uncharacterized protein YiaF	yiaF	P0ADK0	6	32.2	25.663	236	0		1.0174	1.2078	1.1312	1.2094	1.2014	1.4377	1.155	17844000	15470000	94421000	113360000	84582000	296590000	351410000	9476800	13394000	15192000	0.274291	0.14978	0.40354	0.192952	-0.0813399
Histidine transport ATP-binding protein HisP	Histidine transport ATP-binding protein HisP	hisP	P07109	6	31.9	28.653	257	0	0.53151	0.91894	0.85415	0.94756	0.92603	0.87084	0.86926	0.93403	8452300	5019300	75675000	72860000	48605000	110160000	110710000	20742000	19275000	15143000	-0.456465	-0.160218	-0.214734	-0.0880477	0.368417
UDP-3-O-(3-hydroxymyristoyl)glucosamine N-acyltransferase	UDP-3-O-(3-hydroxymyristoyl)glucosamine N-acyltransferase	lpxD	P21645	4	24.3	36.038	341	0		1.0552	1.1033	1.027	1.2713	1.0047	0.96203	1.0513	10692000	10438000	61817000	51162000	23750000	161270000	212770000	13529000	18719000	15090000	0.346305	0.0425743	0.0463723	0.0554039	-0.290901
Signal peptidase I	Signal peptidase I	lepB	P00803	10	39.2	35.96	324	0	0.98483	0.93732	0.96245	1.0175	0.83539	0.8856	1.1158	1.2039	20619000	21755000	56406000	64809000	39053000	95995000	102440000	16585000	16421000	15069000	-0.135887	-0.133749	0.0553692	0.151469	0.287356
Protein YhgF	Protein YhgF	yhgF	P46837	21	31.6	85.119	773	0	0.72694	0.82238	0.64262	0.72954	0.77947	0.95257	0.76948	0.81525	68154000	26912000	132400000	202260000	67327000	280610000	239240000	20208000	21558000	14997000	-0.408886	-0.172222	-0.502158	-0.372589	0.0362962
Methionyl-tRNA formyltransferase	Methionyl-tRNA formyltransferase	fmt	P23882	7	34.3	34.168	315	0	0.91262	0.90197	1.1392	1.3027	1.1791	1.0032	1.1955	1.2039	19777000	14956000	70731000	57172000	57449000	73915000	87811000	12864000	15433000	14977000	0.0646897	-0.0700803	0.223237	0.325732	0.261042
Nitrogen regulatory protein	Nitrogen regulatory protein	ptsN	P69829	5	52.8	17.959	163	0	0.7999	0.91745	0.90648	1.0444	1.0448	1.0351	1.096	1.045	12549000	12127000	97674000	95289000	175390000	197080000	215620000	13768000	16910000	14822000	-0.116614	-0.0346405	0.00178783	0.0630887	0.179702
Isochorismatase	Enterobactin synthase component B	entB	P0ADI4	10	56.1	32.554	285	0		1.0248	0.71216	0.63337	0.75886	1.0378	0.67083	0.71969	5412000	4278200	101830000	119220000	94218000	154560000	119920000	13396000	18661000	14819000	-0.398094	0.0444641	-0.532209	-0.563774	-0.16568
Uncharacterized protein YceD	Uncharacterized protein YceD	yceD	P0AB28	2	13.9	19.315	173	0		0.89793	0.79837	0.90505	0.90957	1.0447	0.98461	0.93755			46128000	35748000	25880000	163140000	153880000	14628000	16405000	14751000	-0.136743	-0.0419889	-0.165709	-0.118257	0.0184863
Glycine dehydrogenase (decarboxylating)	Glycine dehydrogenase (decarboxylating)	gcvP	P33195	9	20.5	104.38	957	0	1.2021	1.1395	1.386	1.2474	1.0628	0.94786	1.2	1.1821	14111000	16970000	108140000	140750000	106730000	184070000	232490000	13058000	14490000	14699000	0.179447	0.0616794	0.370722	0.280659	0.101212
Free methionine-R-sulfoxide reductase	Free methionine-R-sulfoxide reductase	msrC	P76270	3	9.7	18.121	165	0					0.89058	1.0751	1.0048	0.85605	19926000	16394000	37515000	37417000	25157000	128560000	154470000	14751000	25774000	14670000	-0.167183	0.104471	0.00690837	-0.224233	-0.0570501
Outer membrane lipoprotein Blc	Outer membrane lipoprotein Blc	blc	P0A901	4	31.1	19.851	177	0		1.5037	1.4813	1.2089	1.5136	1.5463	1.5478	1.1065			8299100	8512000	7229900	22140000	45176000	13423000	15131000	14640000	0.597984	0.608809	0.598889	0.211261	-0.386723
Spheroplast protein Y	Periplasmic chaperone Spy	spy	P77754	11	60.2	18.199	161	0	0.66135	0.24115	0.46689	1.9769	2.3461	0.36408	0.62982	1.7568	70571000	25963000	58041000	14903000	18850000	70440000	146150000	99926000	8607900	14633000	0.588541	-1.72444	-0.866818	0.900606	0.312065
Acetylornithine deacetylase	Acetylornithine deacetylase	argE	P23908	4	15.7	42.347	383	0		1.0547	0.90524	0.56258	0.58311	0.95726	0.63923	0.67033	25736000	14593000	53810000	54048000	24147000	147820000	133870000	23602000	27109000	14618000	-0.77816	0.00860162	-0.372888	-0.697933	0.0802275
Cyclic pyranopterin monophosphate synthase accessory protein	Cyclic pyranopterin monophosphate synthase accessory protein	moaC	P0A738	6	64.6	17.467	161	0	0.86417	0.96385	0.95802	0.99064	1.0831	0.9744	1.27	1.2709	14540000	9906500	54364000	58970000	42272000	57677000	91046000	12911000	16814000	14534000	-0.0385471	-0.0452453	0.155762	0.177306	0.215853
Acyl-coenzyme A dehydrogenase	Acyl-coenzyme A dehydrogenase	fadE	Q47146	7	11.9	89.223	814	0		2.144	3.0278	1.4033	3.8205	0.74846	3.5328	4.6434			13314000	69018000	40556000	58618000	164340000	4027900	4018500	14525000	1.93376	0.532297	1.71383	1.59615	-0.337613
Chaperone protein YajL	Protein deglycase 3	yajL	Q46948	6	45.9	20.777	196	0		1.0794	1.0404	0.9584	1.0308	0.93358	0.97313	0.98104	6941600	6836400	47176000	56212000	32672000	161330000	182400000	14447000	15756000	14421000	0.0437644	0.00933284	0.00972697	-0.0443599	-0.0881243
DNA-directed RNA polymerase subunit omega	DNA-directed RNA polymerase subunit omega	rpoZ	P0A800	2	23.1	10.236	91	0	0.7481	0.86671	0.83625	1.0643	1.2307	1.3985	1.1785	0.92004	24868000	16310000	68395000	58093000	38470000	256540000	359910000	12600000	19152000	14375000	-0.0153742	0.179645	0.0106008	-0.0113408	0.00403344
Inorganic triphosphatase	Inorganic triphosphatase	ygiF	P30871	4	10.2	48.388	433	0	0.87733	0.9711	0.98009	0.93984	1.0513	1.0253	1.0785	0.99483	7508400	6547100	42020000	44930000	33023000	106370000	115640000	13862000	15818000	14344000	-0.0524236	-0.00259919	0.0416565	-0.0479125	0.00451111
Fructose-1,6-bisphosphatase 1 class 2	Fructose-1,6-bisphosphatase 1 class 2	glpX	P0A9C9	8	35.4	35.852	336	0		0.93799	0.84628	0.75889	0.87173	0.92594	0.6963	0.69324	2061800	2015500	20520000	21447000	33834000	74452000	71785000	9720500	10638000	14295000	-0.198047	-0.101652	-0.374655	-0.461829	-0.263783
Regulator of sigma D	Regulator of sigma D	rsd	P0AFX4	4	31.6	18.243	158	0		1.0248	1.4488	1.4371	1.5659	1.0245	1.4844	1.4532			27174000	28117000	27089000	113970000	179400000	9673200	10732000	14096000	0.646992	0.0351312	0.552475	0.531219	-0.115773
Deoxycytidine triphosphate deaminase	Deoxycytidine triphosphate deaminase	dcd	P28248	3	17.1	21.249	193	0		1.0223	1.4993	1.4117		0.85366	0.94401	1.0852			39528000	38348000	39053000	22388000	29662000	22087000	13008000	14009000		-0.0923709	0.288837	0.320138
Uncharacterized protein YdiJ	Uncharacterized protein YdiJ	ydiJ	P77748	14	19.5	113.25	1018	0	0.94904	0.99761	0.9932	0.98456	0.97601	0.93026	1.0082	1.0899	27403000	18157000	174720000	198800000	137770000	307750000	325040000	12982000	14099000	13982000	-0.0551041	-0.0529922	0.00100953	0.0527358	0.10784
Uncharacterized protein YjbR	Uncharacterized protein YjbR	yjbR	P0AF50	4	48.3	13.519	118	0	0.80933	0.96468	1.5624	1.523	1.6722	1.5029	1.9583	0.99474	5700000	3533800	20673000	17016000	24155000	162300000	282790000	10594000	13708000	13810000	0.31123	0.303097	0.815862	0.332129	0.0208994
Cytidylate kinase	Cytidylate kinase	cmk	P0A6I0	3	22.9	24.746	227	0		0.92772	1.0028	1.0824	1.0016	1.0166	1.1269	1.1076	7495800	7012200	39882000	38693000	29511000	58668000	70494000	13041000	14591000	13781000	0.00230647	-0.0407343	0.0906502	0.130931	0.128624
Pyrimidine-specific ribonucleoside hydrolase RihA	Pyrimidine-specific ribonucleoside hydrolase RihA	rihA	P41409	4	28	33.823	311	0		0.7156	3.3386	4.7429	0.88256	1.1775	2.9459	2.468	5780000	13443000	15694000	13976000	46649000	143170000	257850000	5601600	7611600	13770000	-0.180234	-0.0792494	1.6518	1.85018	2.03041
Probable transcriptional regulatory protein YeeN	Probable transcriptional regulatory protein YeeN	yeeN	P0A8A2	5	18.9	25.867	238	0	0.47659	0.99572	0.80328	0.83113	0.84462	0.95897	0.94025	0.89037	195010000	20833000	55067000	58210000	30281000	103370000	110610000	16798000	19663000	13758000	-0.59814	-0.0330602	-0.197989	-0.216334	0.381806
Ribosomal protein S12 methylthiotransferase RimO	Ribosomal protein S12 methylthiotransferase RimO	rimO	P0AEI4	13	44.4	49.581	441	0	0.94703	1.0632	0.83778	0.84366	0.89643	0.90509	0.83324	0.84942	8195200	7773900	82755000	90192000	54021000	326320000	309040000	18141000	22320000	13721000	-0.117584	-0.0230572	-0.259271	-0.24035	-0.122766
Phage shock protein A	Phage shock protein A	pspA	P0AFM6	9	64.4	25.493	222	0	1.1259	0.92652	1.2413	1.3351	1.2399	0.84989	1.1971	1.3537	17588000	23767000	108530000	107460000	97356000	169880000	205250000	11052000	11569000	13682000	0.242328	-0.171035	0.285935	0.426962	0.184634
tRNA-specific 2-thiouridylase MnmA	tRNA-specific 2-thiouridylase MnmA	mnmA	P25745	9	40.5	40.959	368	0	0.78666	0.98404	0.95335	0.96493	0.91728	1.1981	1.0521	0.87308	14408000	10535000	102660000	105590000	69169000	224000000	222830000	12026000	17637000	13679000	-0.231125	0.125744	0.003926	-0.121855	0.10927
Uncharacterized lipoprotein YfhM	Uncharacterized lipoprotein YfhM	yfhM	P76578	22	19.1	181.58	1653	0	1.0274	0.89775	1.7314	1.7336	1.3928	0.97347	1.466	1.6334	30821000	29672000	34019000	35065000	38551000	149790000	225930000	11295000	13074000	13679000	0.275126	-0.0960208	0.676899	0.751464	0.476337
Guanine/hypoxanthine permease GhxP	Guanine/hypoxanthine permease GhxP	ghxP	P0AF52	2	5.6	45.711	449	0		0.89129	0.92458	1.0253	0.79467	0.9992	1.1641	1.1718			22219000	27347000	16270000	45023000	28694000	12892000	13667000	13589000	-0.331572	-0.0812398	0.0625915	0.135601	0.467173
Copper-exporting P-type ATPase A	Copper-exporting P-type ATPase A	copA	Q59385	9	22.3	87.872	834	0	0.94925	0.95743	0.81965	0.86822	0.79508	0.84743	0.91356	1.0349	28339000	23973000	105750000	92323000	76951000	527290000	281460000	16447000	19115000	13544000	-0.197327	-0.148113	-0.206554	-0.0716335	0.125694
UPF0227 protein YcfP	UPF0227 protein YcfP	ycfP	P0A8E1	6	43.9	21.226	180	0	1.2126	1.1084	1.1096	1.0422	1.0898	1.0627	1.0033	1.0155	21242000	21047000	94048000	113440000	77584000	287180000	308200000	15780000	19377000	13532000	0.203138	0.118426	0.0792245	0.0410327	-0.162106
Thioredoxin reductase	Thioredoxin reductase	trxB	P0A9P4	3	26.2	34.623	321	0		0.99398	0.83079	0.8517	1.0015	1.0422	1.0151	0.97314	7187400	5124700	74278000	92376000	46829000	108620000	122160000	15478000	16714000	13491000	0.00216242	0.0258651	-0.115683	-0.13223	-0.134392
50S ribosomal protein L3 glutamine methyltransferase	50S ribosomal protein L3 glutamine methyltransferase	prmB	P39199	2	7.1	35.001	310	0		0.92299	0.99731	1.103	0.88265	1.04	0.80978	0.84202	11493000	7158100	27426000	26009000	22403000	44660000	43620000	18156000	18649000	13450000	-0.180087	-0.0269472	-0.146332	-0.040215	0.139872
ADP compounds hydrolase NudE	ADP compounds hydrolase NudE	nudE	P45799	3	23.1	21.153	186	0		0.84083	0.99622	1.1182	1.2326	0.84738	1.1054	1.2049	2173400	2080300	12767000	13977000	9487300	69546000	80693000	11810000	10370000	13403000	0.301705	-0.244506	0.0715018	0.216051	-0.0856534
Phosphoribosylglycinamide formyltransferase 2	Phosphoribosylglycinamide formyltransferase 2	purT	P33221	4	17.3	42.433	392	0		0.98734	0.70733	0.70591	0.73686	0.94595	0.92849	1.0145			176890000	172070000	88732000	310500000	212680000	13659000	16391000	13363000	-0.440538	-0.0489419	-0.289986	-0.217248	0.22329
P-protein;Chorismate mutase;Prephenate dehydratase	P-protein	pheA	P0A9J8	8	24.6	43.111	386	0	0.96955	1.1164	0.84443	0.83128	0.81702	0.88963	0.74089	0.83407	23366000	22349000	98553000	92103000	54363000	180670000	157460000	17940000	18367000	13318000	-0.162808	0.00434318	-0.335226	-0.264175	-0.101367
Type I restriction enzyme EcoKI M protein	Type I restriction enzyme EcoKI M protein	hsdM	P08957	14	41.8	59.306	529	0	0.64871	0.9694	0.77396	0.78338	0.8434	1.1374	0.82452	0.72067	13983000	8947800	76672000	78581000	41509000	117250000	110520000	22030000	24023000	13311000	-0.422646	0.0750534	-0.323299	-0.411147	0.0114986
L-glyceraldehyde 3-phosphate reductase	L-glyceraldehyde 3-phosphate reductase	gpr	Q46851	10	52	38.832	346	0	4.6514	0.89916	5.5058	6.7162	4.7525	0.81569	4.8111	5.3372	3673400	18928000	26634000	23731000	98188000	94969000	479580000	2533600	2227300	13233000	2.23326	-0.221918	2.36694	2.59137	0.358109
Glyoxylate/hydroxypyruvate reductase A	Glyoxylate/hydroxypyruvate reductase A	ghrA	P75913	3	17.6	35.343	312	0	0.90604	1.063	1.1726	1.05	1.1176	1.0044	1.0024	1.0182	7153400	5668300	46291000	53832000	34454000	53750000	57841000	11730000	11818000	13081000	0.0169527	0.0478175	0.121015	0.0483757	0.031423
Transcriptional repressor NrdR	Transcriptional repressor NrdR	nrdR	P0A8D0	6	50.3	17.229	149	0		1.0939	1.1475	1.0308	1.1313	1.0363	1.2151	1.1722	5434100	5334200	80537000	82688000	58702000	144750000	164940000	10848000	11832000	13063000	0.177982	0.0909889	0.240375	0.139469	-0.0385121
Methylglyoxal synthase	Methylglyoxal synthase	mgsA	P0A731	1	7.9	16.918	152	0		1.0053	1.8101	1.7133		0.91124	1.9095	2.2522			43282000	49990000	48537000	24138000	44738000	8029200	7648500	13031000		-0.0614959	0.895147	0.987503
2,5-diketo-D-gluconic acid reductase B	2,5-diketo-D-gluconic acid reductase B	dkgB	P30863	8	35.2	29.436	267	0		1.0871	1.3187	1.3645	1.5875	1.0292	1.6422	1.5079	3722400	4979000	29334000	37099000	32493000	40405000	85301000	7178200	8765200	12993000	0.666757	0.0815442	0.566036	0.522257	-0.1445
Deoxyuridine 5-triphosphate nucleotidohydrolase	Deoxyuridine 5-triphosphate nucleotidohydrolase	dut	P06968	1	5.3	16.155	151	0.003992		1.0114	1.0629	1.0409		1.2522	1.0812	0.88619			24234000	63981000	40369000			6641400	19629000	12966000		0.178619	0.100372	-0.053576
Glutamate 5-kinase	Glutamate 5-kinase	proB	P0A7B5	8	44.1	39.056	367	0	0.9294	1.0333	0.97966	0.87578	0.92322	1.0148	0.97941	1.0571	17414000	14713000	101130000	110670000	69885000	128790000	128170000	14708000	15255000	12940000	-0.110433	0.0342862	-0.0298311	-0.0492479	0.0611851
Bifunctional protein Aas;2-acylglycerophosphoethanolamine acyltransferase;Acyl-[acyl-carrier-protein] synthetase	Bifunctional protein Aas	aas	P31119	11	22.9	80.699	719	0		0.85628	0.88951	1.0868	1.2262						15001000	14942000	13848000	30074000	16941000	4753600	3230900	12927000	0.294194	-0.223845	-0.168917	0.120086	-0.174108
1,4-Dihydroxy-2-naphthoyl-CoA synthase	1,4-dihydroxy-2-naphthoyl-CoA synthase	menB	P0ABU0	6	38.6	31.633	285	0		1.0459	0.99494	1.0166	0.88103	1.0614	0.93595	0.87981	11969000	12867000	53907000	43955000	29853000	188090000	173630000	12853000	18544000	12876000	-0.182737	0.0753957	-0.050734	-0.0767291	0.106008
Putative osmoprotectant uptake system substrate-binding protein OsmF	Glycine betaine-binding protein YehZ	osmF	P33362	7	39	32.609	305	0	1.1758	0.97641	1.15	1.2029	1.3017	0.96546	0.97256	1.05	10331000	10616000	67915000	60251000	48312000	225590000	302400000	10546000	11497000	12677000	0.308885	-0.0425534	0.0858053	0.171783	-0.137102
Ribosomal large subunit pseudouridine synthase B	Ribosomal large subunit pseudouridine synthase B	rluB	P37765	4	30.2	32.711	291	0		0.96349	1.0069	1.0296	0.88738	1.0459	0.85605	0.77633	8098600	7248000	65080000	53578000	45886000	170130000	171980000	13642000	18041000	12575000	-0.172376	0.0067576	-0.102411	-0.147258	0.025118
Cyclopropane-fatty-acyl-phospholipid synthase	Cyclopropane-fatty-acyl-phospholipid synthase	cfa	P0A9H7	6	23.3	43.909	382	0	0.78472	1.0459	0.71394	0.68425	0.66206	1.1445	0.90231	0.8049	14561000	9020700	66095000	70086000	31806000	110790000	92719000	13409000	19550000	12466000	-0.467154	0.131194	-0.30735	-0.425511	0.0416435
Uncharacterized sulfatase YdeN	Uncharacterized sulfatase YdeN	ydeN	P77318	15	42	62.801	560	0		0.65568	10.961	16.448	6.8687	1.2288	7.6695	6.5531		8269100	6892000	3342800	50710000	16653000	135090000	520410	739300	12441000	2.78004	-0.0858335	3.21959	3.52363	0.743594
Alpha-ketoglutarate permease	Alpha-ketoglutarate permease	kgtP	P0AEX3	1	2.3	47.052	432	0	1.3552	0.97147	1.4081	1.4386					16136000	22004000	31023000	29163000	29059000	47057000	47534000	10707000	11873000	12401000	0.438506	-0.0417587	0.49375	0.524666	0.0861597
3-mercaptopyruvate sulfurtransferase	3-mercaptopyruvate sulfurtransferase	sseA	P31142	3	23.5	30.811	281	0		0.92468	2.0536	2.2364	2.0618	1.0737	1.9375	1.7312			20755000	24048000	35316000	58260000	122510000	6031200	7196100	12376000	1.0439	-0.00116906	0.996786	0.988267	-0.0556378
Tellurite methyltransferase	Tellurite methyltransferase	tehB	P25397	6	44.2	22.53	197	0		1.0231	1.0084	0.96382	1.0068	0.94842	1.026	1.0327			120080000	134750000	87220000	62010000	68324000	11987000	11729000	12292000	0.00977712	-0.0206917	0.0246034	-0.00251248	-0.0122896
AMP nucleosidase	AMP nucleosidase	amn	P0AE12	6	24	53.994	484	0	0.84738	1.0241	0.83319	0.83539	0.87786				36206000	24736000	84551000	81761000	45433000	162710000	162100000	14593000	16247000	12282000	-0.213203	0.0343566	-0.263283	-0.259478	-0.0462753
Thiazole synthase	Thiazole synthase	thiG	P30139	6	44.5	26.896	256	0	1.2933	1.0342	1.0672	1.0642	1.2678	1.0645	1.2328	1.1503	20529000	16982000	101560000	110800000	88617000	108060000	168710000	12264000	12510000	12271000	0.356764	0.069496	0.201634	0.146981	-0.209783
Ecotin	Ecotin	eco	P23827	7	56.8	18.192	162	0	1.8029	1.2502	0.93677	0.64076	1.4312	1.0583	1.6002	1.7266	4714800	6237300	45299000	43382000	49194000	119810000	144370000	8791000	8911000	12257000	0.693364	0.206956	0.343106	0.243279	-0.450085
Outer membrane protein W	Outer membrane protein W	ompW	P0A915	4	42.5	22.928	212	0		0.86065	2.8822	3.1551	1.9166				5603100	13402000	14186000	12876000	26645000	89442000	104210000	7633300	3279800	12179000	0.938549	-0.216501	1.52717	1.65769	0.719136
Probable deferrochelatase/peroxidase YfeX	Probable deferrochelatase/peroxidase YfeX	yfeX	P76536	9	56.5	33.052	299	0		1.023	1.1753	1.0904	1.1005	1.1092	1.5733	1.3984	3389200	2755100	91270000	95376000	75907000	159090000	188960000	8300100	11132000	12170000	0.138159	0.0923428	0.458697	0.31545	0.177291
GTPase Der	GTPase Der	der	P0A6P5	10	23.1	55.035	490	0	1.0629	0.98349	1.0138	1.0285	0.97551	0.95068	0.90906	0.96492	37661000	35479000	126480000	135340000	97779000	292760000	315670000	15509000	17902000	12168000	0.0274443	-0.0482854	-0.0567463	-0.00475429	-0.0321986
Alcohol dehydrogenase YqhD	Alcohol dehydrogenase YqhD	yqhD	Q46856	10	45.7	42.097	387	0	0.45098	1.4148	0.37836	0.29362	0.34769	1.3502	0.43295	0.29614	29491000	9571800	234410000	421740000	66268000	415220000	135860000	31501000	52804000	12105000	-1.32433	0.467279	-1.30167	-1.7618	-0.437472
Orotidine 5-phosphate decarboxylase	Orotidine 5-phosphate decarboxylase	pyrF	P08244	4	24.9	26.35	245	0		1.052	1.016	1.0253	1.0436	0.97319	0.88428	0.94317	20533000	17127000	61140000	68715000	43660000	119720000	127160000	18083000	18767000	12105000	0.0615688	0.0180573	-0.073788	-0.0229253	-0.0844941
Catecholate siderophore receptor Fiu	Catecholate siderophore receptor Fiu	fiu	P75780	10	24.6	81.959	760	0	0.58878	1.0729	0.71861	0.58974	0.55335	1.1342	0.58436	0.46856	8179000	5822600	72695000	74773000	30862000	65310000	32462000	19949000	27953000	12017000	-0.808273	0.142152	-0.618196	-0.918251	-0.109978
Protein translocase subunit SecF	Protein translocase subunit SecF	secF	P0AG93	5	27.6	35.382	323	0		1.178	1.1102	1.0414	0.9254	0.83362	1.0356	1.2291	27396000	20290000	61455000	69039000	46634000	73612000	71286000	15915000	15210000	11981000	-0.111851	0.0083578	0.101516	0.18301	0.294861
2-deoxyglucose-6-phosphate phosphatase	2-deoxyglucose-6-phosphate phosphatase	yniC	P77247	4	33.3	24.33	222	0		0.99764	1.167	1.2735	1.1575	0.94101	1.2106	1.3535	8225000	8511300	54368000	43587000	41993000	99188000	131590000	8610600	10042000	11959000	0.211012	-0.0449476	0.249506	0.393416	0.182404
Uncharacterized protein YebY	Uncharacterized protein YebY	yebY	P64506	2	28.3	12.378	113	0		0.82413	0.59961	0.63554	0.61646	0.93839	0.68587	0.74239			53970000	51070000	29746000	52381000	40368000	15146000	16997000	11867000	-0.697921	-0.18236	-0.637693	-0.537497	0.160423
4-hydroxy-3-methylbut-2-en-1-yl diphosphate synthase	4-hydroxy-3-methylbut-2-en-1-yl diphosphate synthase (flavodoxin)	ispG	P62620	11	58.3	40.683	372	0	0.96459	1.089	1.0155	0.97078	0.99588	1.1059	1.0054	0.90046	16108000	14162000	126750000	134250000	81341000	332730000	347270000	13939000	15917000	11833000	-0.0288004	0.134155	0.0149979	-0.0960054	-0.067205
GTP cyclohydrolase-2	GTP cyclohydrolase-2	ribA	P0A7I7	1	7.7	21.836	196	0		0.6464	0.88574	1.3447	0.25652	1.0733	1.4178	1.2687			249370000	43592000	29834000	1226300000	250590000	13458000	14083000	11785000	-1.96286	-0.217843	0.203853	0.385928	2.34878
Toxin-antitoxin biofilm protein TabA	Toxin-antitoxin biofilm protein TabA	tabA	P0AF96	6	67.3	16.865	150	0		0.97811	1.0015	1.0528	1.1351	1.0538	1.2046	0.94514	7479600	7589600	20314000	20429000	14760000	38953000	33642000	9316700	12986000	11778000	0.182819	0.0228365	0.141498	-0.00148674	-0.184306
Nicotinate-nucleotide pyrophosphorylase [carboxylating]	Nicotinate-nucleotide pyrophosphorylase [carboxylating]	nadC	P30011	9	53.5	32.762	297	0		1.0254	1.06	1.073	1.1037	0.94375	0.97385	1.0154			35715000	45760000	28641000	48265000	65757000	11818000	15209000	11716000	0.142348	-0.022427	0.0242133	0.0623981	-0.07995
Uncharacterized protein YibT	Uncharacterized protein YibT	yibT	Q2M7R5	2	39.1	7.9952	69	0		1.1166	0.95879	0.95206	1.4216	1.0752	1.1895	1.0065			93610000	98113000	64125000	80419000	111400000	8862900	11903000	11716000	0.507516	0.132116	0.103189	-0.0302067	-0.537722
Cystathionine gamma-synthase	Cystathionine gamma-synthase	metB	P00935	5	23.8	41.55	386	0		4.9416	7.0539	1.4283	1.1286	0.89675	0.81102	0.8839	9607700	11848000	17640000	74104000	84170000	42336000	55255000	14221000	13971000	11489000	0.174534	1.54556	1.97543	0.209266	0.0347319
Uncharacterized protein YffS	Uncharacterized protein YffS	yffS	P76550	9	36.1	29.751	269	0	0.91971	0.92379	1.3583	1.4689	1.3046	0.96444	1.4609	1.4597	5588900	6216200	42690000	49103000	44157000	62973000	90365000	8114100	10083000	11446000	0.153358	-0.0829655	0.495286	0.550211	0.396853
5-methylthioadenosine/S-adenosylhomocysteine nucleosidase	5-methylthioadenosine/S-adenosylhomocysteine nucleosidase	mtnN	P0AF12	2	12.5	24.354	232	0		1.0442	0.93843	0.88331	0.84017	1.008	0.99765	0.91169			167060000	184580000	102940000	238830000	221670000	13860000	15747000	11400000	-0.251247	0.0371713	-0.0468614	-0.156016	0.0952307
Glutathione reductase	Glutathione reductase	gor	P06715	13	50.9	48.772	450	0		0.85706	0.98002	1.1879	1.0674	1.0306	0.92786	0.95944	11623000	11013000	48722000	44121000	32154000	154140000	194810000	12422000	14528000	11291000	0.0941009	-0.0834011	-0.0680296	0.102551	0.00844972
Arabinose 5-phosphate isomerase KdsD	Arabinose 5-phosphate isomerase KdsD	kdsD	P45395	5	23.8	35.196	328	0	0.97745	1.0395	0.98955	0.99549	1.0812	1.049	1.235	1.0426	8393300	7058000	46351000	47618000	33537000	232010000	241360000	8604300	10864000	11245000	0.0416986	0.0624671	0.153514	0.0272178	-0.0144808
Negative regulator of flagellin synthesis	Negative regulator of flagellin synthesis	flgM	P0AEM4	4	61.9	10.34	97	0		0.80889	0.81761	1.1004	0.91585						26543000	31787000	17602000	98536000	130620000	9708000	13747000	11225000	-0.126817	-0.305985	-0.290515	0.138028	0.264845
Thymidine phosphorylase	Thymidine phosphorylase	deoA	P07650	13	37.5	47.207	440	0	1.1951	0.97565	0.91004	0.78582	1.0611	0.99216	0.92595	0.94815	22070000	23097000	68881000	77648000	52555000	129870000	353640000	12617000	14347000	11170000	0.173895	-0.0234091	-0.123442	-0.205921	-0.379816
Histidine biosynthesis bifunctional protein HisIE;Phosphoribosyl-AMP cyclohydrolase;Phosphoribosyl-ATP pyrophosphatase	Histidine biosynthesis bifunctional protein HisIE	hisI	P06989	4	19.7	22.756	203	0		0.99424	0.68565	0.66626	0.83282	1.0867	0.78591	0.75493	17357000	11156000	118480000	116960000	67549000	103880000	86588000	14074000	16902000	11148000	-0.263923	0.0572354	-0.442654	-0.492901	-0.228977
Uncharacterized tRNA/rRNA methyltransferase YfiF	Uncharacterized tRNA/rRNA methyltransferase YfiF	yfiF	P0AGJ5	5	23.2	37.784	345	0	0.94703	1.1209	0.91801	0.87159	1.0284	1.1703	0.94079	0.84782	12788000	10833000	80219000	73303000	53097000	116950000	112770000	12861000	15027000	11081000	-0.0178333	0.196103	-0.105628	-0.218086	-0.200253
Putative selenoprotein YdfZ	Putative selenoprotein YdfZ	ydfZ	P64463	3	59.7	7.2763	67	0		0.58772	0.38042	0.64901	0.39168	0.43247	0.71678	1.8683			23472000	17954000	7736800	88247000	38736000	19158000	7858800	11078000	-1.35225	-0.971162	-0.866173	0.331883	1.68414
Mannose permease IID component	Mannose permease IID component	manZ	P69805	3	13.4	30.955	283	0	1.0069	1.2183	0.83576	0.77689	0.71455	1.026	0.90947	0.88212	25385000	29189000	57899000	66552000	47944000	73723000	54410000	14911000	15511000	11059000	-0.216376	0.166266	-0.196583	-0.269677	-0.0533017
Transcriptional regulatory protein TyrR	Transcriptional regulatory protein TyrR	tyrR	P07604	6	18.5	57.655	513	0	1.0334	1.0471	1.2211	1.1742	1.0038	1.0539	1.1593	1.0363	7418900	7259500	48687000	52773000	41742000	60876000	48334000	9126100	12501000	10997000	0.0265876	0.0710762	0.251204	0.144373	0.117785
Alpha,alpha-trehalose-phosphate synthase [UDP-forming]	Alpha,alpha-trehalose-phosphate synthase [UDP-forming]	otsA	P31677	10	35.9	53.61	474	0		0.98489	0.81156	0.80505	0.78887	1.0342	0.66436	0.60683	4257700	9404400	95253000	87796000	48096000	364570000	309380000	22009000	24805000	10861000	-0.342141	0.0137052	-0.438385	-0.502383	-0.160242
Cys-tRNA(Pro)/Cys-tRNA(Cys) deacylase YbaK	Cys-tRNA(Pro)/Cys-tRNA(Cys) deacylase YbaK	ybaK	P0AAR3	10	83.6	17.093	159	0	0.74856	1.0311	0.66542	0.61669	0.84839	1.1112	0.74706	0.68716	11312000	5550600	103110000	108940000	50964000	109080000	102550000	14654000	20740000	10858000	-0.324681	0.0991605	-0.50177	-0.617222	-0.292541
Protein HemY	Protein HemY	hemY	P0ACB7	8	26.6	45.244	398	0	1.2447	0.9465	1.3826	1.4949	1.1556	1.0012	1.278	1.3511	18098000	17697000	30048000	29030000	28046000	96767000	250130000	8579300	10513000	10736000	0.263215	-0.0382285	0.411752	0.508936	0.245721
Der GTPase-activating protein YihI	Der GTPase-activating protein YihI	yihI	P0A8H6	4	26	19.059	169	0	1.5434	2.1429	1.952	0.9481	0.60109	0.62245	0.58755	0.92756	5926600	7984500	27709000	56472000	37012000	143380000	100720000	20316000	16561000	10730000	0.100635	0.467462	0.344573	-0.0926017	-0.193236
Uncharacterized protein YccJ	Uncharacterized protein YccJ	yccJ	P0AB14	2	33.3	8.5244	75	0		0.86255	1.101	1.2552		1.8388	1.4626	0.85856			26640000	23578000	18794000	7411100	9343100	7335500	13839000	10672000		0.433681	0.358171	0.0798116
Uncharacterized protein YtfJ	Uncharacterized protein YtfJ	ytfJ	P39187	5	32.1	20.42	184	0	9.1705	1.1163	6.7458	5.6352	5.3718				1945600	16487000	5086600	2999800	17298000	48634000	166750000	3558500	1518300	10472000	2.86218	0.158725	2.75399	2.49447	-0.367717
Ribosomal large subunit pseudouridine synthase D	Ribosomal large subunit pseudouridine synthase D	rluD	P33643	4	21.8	37.121	326	0		1.0427	0.87966	0.99394	0.96125	1.037	0.89849	0.96063			38236000	37846000	25894000	56814000	50466000	11342000	13170000	10352000	-0.0570164	0.0563754	-0.169623	-0.0331487	0.0238677
Glutamate-1-semialdehyde 2,1-aminomutase	Glutamate-1-semialdehyde 2,1-aminomutase	hemL	P23893	3	16.2	45.366	426	0	0.90846	1.0276	1.3851	1.2523	0.94845	0.99184	1.0044	0.93661	32984000	28796000	83482000	85920000	64059000	146170000	163120000	12138000	12653000	10341000	-0.107096	0.0139553	0.256709	0.130213	0.237309
Uncharacterized protein YbeL	Uncharacterized protein YbeL	ybeL	P0AAT9	4	47.5	18.797	160	0		1.0915	1.3161	1.2769	2.2561	1.0398	1.5629	1.4815			32545000	32204000	41768000	18250000	30279000	6721300	7423400	10291000	1.17383	0.0917337	0.525568	0.463832	-0.709999
Metalloprotease LoiP	Metalloprotease LoiP	loiP	P25894	4	42.5	26.842	252	0		1.0565	1.3245	1.3472	1.5315	0.97543	1.1961	1.2211	6473100	7554100	28306000	35927000	30584000	114640000	196780000	9418900	11649000	10272000	0.614945	0.0228507	0.333767	0.360814	-0.254132
HTH-type transcriptional regulator HexR	HTH-type transcriptional regulator HexR	hexR	P46118	6	34.6	31.975	289	0		0.96078	2.6291	2.7083	2.5097	0.97594	2.5742	2.485	2655300	5354100	13210000	13932000	25590000	19251000	50778000	3977600	3766500	10250000	1.32751	-0.0463846	1.37943	1.37665	0.0491366
L-lactate dehydrogenase	L-lactate dehydrogenase	lldD	P33232	6	26.3	42.728	396	0	1.3185	1.0618	2.1889	2.081	1.7299	0.90148	1.8316	2.202	48581000	27239000	22279000	24835000	30255000	66721000	98511000	9316400	9750500	10209000	0.608052	-0.0267341	1.00737	1.09862	0.490569
Chaperone protein HscA	Chaperone protein HscA	hscA	P0A6Z1	7	17.2	65.652	616	0		0.96695	0.91838	0.97369	0.97419	1.0117	0.88414	0.90979			75281000	83400000	50293000	136740000	141540000	13777000	16073000	10174000	-0.0377249	-0.0154836	-0.149985	-0.0865993	-0.0488744
L-fucose mutarotase	L-fucose mutarotase	fucU	P0AEN8	3	22.1	15.473	140	0	1.5598	0.96989	1.4388	1.4467	1.6426	1.2603	1.8406	1.599	9844000	11937000	37392000	39035000	46242000	56736000	91957000	6696800	7782500	10161000	0.679154	0.157167	0.713432	0.606774	-0.0723797
1-deoxy-D-xylulose-5-phosphate synthase	1-deoxy-D-xylulose-5-phosphate synthase	dxs	P77488	8	17.6	67.616	620	0	1.1518	1.1232	1.3843	1.2337	1.3525	1.1781	1.4553	1.3053	5639100	6265400	59995000	66664000	54465000	152650000	198840000	7895200	11570000	10107000	0.324407	0.202449	0.505688	0.34426	0.019853
FKBP-type peptidyl-prolyl cis-trans isomerase SlyD	FKBP-type peptidyl-prolyl cis-trans isomerase SlyD	slyD	P0A9K9	1	12.2	20.853	196	0											51190000	62000000	36824000			10967000	15471000	10105000
30S ribosomal protein S21	30S ribosomal protein S21	rpsU	P68679	2	29.6	8.4999	71	0		0.86638	0.77143	0.85506	0.84214	0.99523	0.73058	0.68909			270010000	280980000	161140000	494920000	464040000	17784000	20457000	10099000	-0.247868	-0.103449	-0.413106	-0.373187	-0.125319
Protein YhfA	Protein YhfA	yhfA	P0ADX1	4	59	14.517	134	0		1.0395	1.1315	0.98983	0.95469	0.85533	0.75218	0.87617			74335000	82095000	78221000	54206000	60272000	12298000	13917000	10028000	-0.0668957	-0.0779316	-0.0864461	-0.100051	-0.0331553
LPS-assembly lipoprotein LptE	LPS-assembly lipoprotein LptE	lptE	P0ADC1	6	58	21.356	193	0		1.021	1.0933	1.0956	1.0752	0.94948	1.2001	1.2055	8436400	10011000	102500000	92414000	74853000	131450000	146470000	9735400	10176000	10003000	0.104605	-0.0214529	0.197488	0.202324	0.0977186
Quinolinate synthase A	Quinolinate synthase A	nadA	P11458	5	17.3	38.24	347	0	0.77189	0.97855	0.83654	0.82054	0.71947	0.92577	0.70753	0.71778	17969000	10016000	60599000	60564000	35026000	280640000	196700000	15864000	19077000	9994300	-0.423371	-0.0707241	-0.373262	-0.378644	0.0447271
tRNA (cmo5U34)-methyltransferase	Carboxy-S-adenosyl-L-methionine synthase	cmoA	P76290	5	26.7	27.776	247	0	0.83847	1.0159	0.93298	0.99032	0.91228	1.0711	0.92346	0.99389	13428000	17907000	59589000	53777000	36622000	80378000	74819000	10844000	13621000	9976200	-0.192027	0.0614306	-0.107461	-0.0114353	0.180592
50S ribosomal protein L27	50S ribosomal protein L27	rpmA	P0A7L8	4	69.4	9.1244	85	0		1.0284	0.85184	0.82171	0.8682	1.1977	0.83014	0.7119			161170000	160620000	96902000	416660000	365520000	9479300	15485000	9932700	-0.203901	0.154518	-0.249839	-0.383068	-0.179168
Uncharacterized protease YegQ	Uncharacterized protease YegQ	yegQ	P76403	7	24.1	51.193	453	0	0.69629	1.0132	1.0143	1.0956	0.97667	1.0256	0.8966	0.95034	8014200	6313800	84315000	99411000	74933000	119030000	137370000	11207000	11973000	9927700	-0.257597	0.0277203	-0.0657477	0.0327638	0.290361
Chromosomal replication initiator protein DnaA	Chromosomal replication initiator protein DnaA	dnaA	P03004	10	28.9	52.55	467	0	0.74072	1.7356	1.0291	1.1054	1.0426	0.83402	0.85424	0.99975	15226000	11862000	24310000	29008000	28057000	84046000	93361000	11647000	10875000	9867300	-0.165434	0.361555	-0.0867065	0.073923	0.239357
Cell division protein ZipA	Cell division protein ZipA	zipA	P77173	3	15.2	36.475	328	0		0.98388	1.0745	1.1444	1.1927	0.94204	1.165	1.2001			49759000	46523000	38160000	136280000	146210000	8667000	10209000	9860700	0.254231	-0.0544522	0.163177	0.22928	-0.0249509
UDP-N-acetylmuramate:L-alanyl-gamma-D-glutamyl-meso-diaminopimelate ligase	UDP-N-acetylmuramate--L-alanyl-gamma-D-glutamyl-meso-2,6-diaminoheptandioate ligase	mpl	P37773	5	14.2	49.874	457	0	0.98503	0.89639	0.99309	1.0123	1.0192	0.99855	0.92811	1.0293	22414000	17401000	48425000	47132000	37265000	49775000	57166000	11017000	12596000	9680000	0.00304808	-0.0778478	-0.0579923	0.0297002	0.0266522
High-affinity branched-chain amino acid transport ATP-binding protein LivF	High-affinity branched-chain amino acid transport ATP-binding protein LivF	livF	P22731	5	42.6	26.31	237	0	0.7525	1.0053	0.93013	0.90413	0.82105	1.0481	0.94008	0.9506	17511000	15358000	55825000	52741000	34669000	82135000	62333000	11142000	11971000	9669800	-0.345977	0.0380147	-0.0967997	-0.108791	0.237186
Superoxide dismutase [Cu-Zn]	Superoxide dismutase [Cu-Zn]	sodC	P0AGD1	8	67.6	17.681	173	0		0.92515	2.4514	3.0489	1.4649	0.94256	0.96701	1.0762	3243900	6380300	20336000	17194000	18186000	76001000	110100000	8393900	10422000	9617100	0.550802	-0.0987295	0.773325	1.04443	0.493627
Selenocysteine-specific elongation factor	Selenocysteine-specific elongation factor	selB	P14081	8	21.8	68.867	614	0	0.97878	0.93945	0.89485	0.96105	1.1396	1.036	1.0289	0.97002	17412000	15566000	35435000	45149000	59404000	67054000	75588000	12487000	12842000	9606000	0.0829614	-0.0178187	-0.0560787	-0.0505995	-0.133561
UDP-glucose 4-epimerase	UDP-glucose 4-epimerase	galE	P09147	10	52.7	37.265	338	0	1.1271	0.96349	1.1731	1.2696	1.216	1.0086	1.2147	1.212	10750000	10229000	44739000	42096000	40536000	372150000	473520000	8778300	10636000	9555300	0.228419	-0.0202746	0.255682	0.311271	0.0828521
HIT-like protein HinT	Purine nucleoside phosphoramidase	hinT	P0ACE7	1	6.7	13.241	119	0.0025329					1.8272									27190000	53650000	3687500	9003100	9544800	0.869635
Hydroxymethylpyrimidine/phosphomethylpyrimidine kinase	Hydroxymethylpyrimidine/phosphomethylpyrimidine kinase	thiD	P76422	2	19.9	28.633	266	0		1.0678	1.3019	1.1177	1.0836				2332300	2878100	24666000	25559000	20343000	83254000	89610000	8489700	9756800	9535400	0.115832	0.0946415	0.380619	0.160533	0.0447007
Miniconductance mechanosensitive channel MscM	Miniconductance mechanosensitive channel MscM	mscM	P39285	5	6.1	123.97	1107	0					1.0932	0.86971	0.84348	0.93748	14146000	9762300	21844000	22714000	15446000	56652000	49709000	12085000	12602000	9530300	0.128557	-0.201394	-0.245574	-0.0931402	-0.221698
Chromate reductase	Chromate reductase	chrR	P0AGE6	2	13.3	20.375	188	0		0.98754	1.1711	1.2262		1.0094	1.0481	1.0486	811510	756520	70928000	56664000	51230000	72635000	104820000	7970600	9544400	9507500		-0.00220901	0.15004	0.18574
Peptide methionine sulfoxide reductase MsrB	Peptide methionine sulfoxide reductase MsrB	msrB	P0A746	5	59.1	15.451	137	0		0.78392	1.4032	2.5399	1.9374	0.76639	1.749	2.2203	4531100	4540800	68400000	58461000	50582000	85459000	109020000	5580100	5931500	9499900	0.954122	-0.367443	0.656359	1.25102	0.2969
DNA ligase	DNA ligase	ligA	P15042	10	21.9	73.605	671	0		0.98483	1.0467	1.1461	0.97021	0.88846	1.0639	1.2474	3574400	3571300	57672000	44199000	37660000	90726000	86807000	10816000	9855400	9456800	-0.043631	-0.0944257	0.0776532	0.259122	0.302753
Chorismate synthase	Chorismate synthase	aroC	P12008	6	37.7	39.137	361	0	0.85407	1.1845	1.098	0.99122	0.8681	1.0169	0.90705	0.88257	15123000	13371000	69790000	86566000	52138000	122300000	133140000	12061000	14067000	9438000	-0.215772	0.138421	0.00363821	-0.0940407	0.121732
UPF0246 protein YaaA	UPF0246 protein YaaA	yaaA	P0A8I3	11	55	29.585	258	0	0.85421	1.0042	0.94716	0.86546	0.90265	1.1249	1.1011	1.0181	6768700	4624500	25524000	27886000	17326000	152370000	139430000	8806300	9802500	9380600	-0.187001	0.0902437	0.0343989	-0.086538	0.100463
Oligoribonuclease	Oligoribonuclease	orn	P0A784	5	39.8	20.815	181	0					1.3383	1.2495	1.345	1.1331	4445700	3759400	15416000	15447000	9824400	50004000	85690000	6772900	9652500	9328600	0.420402	0.321351	0.427606	0.180275	-0.240126
Proline/betaine transporter	Proline/betaine transporter	proP	P0C0L7	7	16.6	54.845	500	0	0.57721	0.97572	0.37849	0.35979	0.37372	0.93644	0.35237	0.37036	18593000	8659400	131370000	147030000	42402000	324250000	148950000	27628000	28107000	9307400	-1.07259	-0.0647968	-1.45233	-1.45374	-0.381146
Acid stress chaperone HdeB	Acid stress chaperone HdeB	hdeB	P0AET2	4	51.9	12.043	108	0		1.1244	1.0906	0.97819	2.8002	2.0009	1.6435	0.81846	7057500	9335200	15991000	21939000	12938000	51192000	144860000	4482500	10801000	9269400	1.48553	0.643995	0.451066	-0.154691	-1.64022
Regulator of sigma-E protease RseP	Regulator of sigma-E protease RseP	rseP	P0AEH1	12	34.4	49.071	450	0	0.97562	0.95478	0.9766	1.0053	0.77397	1.008	1.1397	1.0495	13495000	10993000	61887000	55359000	38761000	79385000	76035000	8239200	11902000	9210600	-0.192983	-0.0271015	0.0815442	0.038998	0.231981
Uridine kinase	Uridine kinase	udk	P0A8F4	7	45.1	24.353	213	0		0.94645	1.1274	1.1119	1.0175	0.94037	0.95113	0.99327			68476000	85374000	58957000	221480000	207890000	17189000	11138000	9170100	0.0250288	-0.0840432	0.0555636	0.0739367	0.0489079
Periplasmic trehalase	Periplasmic trehalase	treA	P13482	11	38.4	63.636	565	0		0.35901	0.85217	2.4132	2.0166	0.95111	1.5669	1.6852			43844000	15565000	21220000	122290000	257710000	6376000	7162700	9152800	1.01192	-0.610301	0.274453	1.03506	0.0231358
Succinylornithine transaminase	Succinylornithine transaminase	astC	P77581	5	26.8	43.665	406	0		1.0049	2.271	2.2482	2.4818	1.2816	3.6566	2.7611	1973800	3574600	6610000	10307000	13796000	64619000	131230000	4809200	5764500	9073100	1.31139	0.193141	1.56745	1.32461	0.0132222
3-octaprenyl-4-hydroxybenzoate carboxy-lyase	3-octaprenyl-4-hydroxybenzoate carboxy-lyase	ubiD	P0AAB4	6	16.7	55.603	497	0		1.0402	1.2762	1.1268	1.3507	0.97136	1.3782	1.2377			24027000	26570000	23407000	109490000	86582000	7724200	8016200	9042200	0.433707	0.00831477	0.408386	0.241535	-0.192172
Outer membrane protein assembly factor BamD	Outer membrane protein assembly factor BamD	bamD	P0AC02	1	6.5	27.829	245	0		1.0384	1.2332	1.1617	1.04						55824000	58688000	43144000	80470000	96041000	8083700	9300700	8989700	0.0565835	0.0543623	0.302407	0.216238	0.159654
tRNA-dihydrouridine synthase A	tRNA-dihydrouridine(20/20a) synthase	dusA	P32695	5	18	38.467	345	0	0.87087	1.0179	0.95414	1.076	0.76707	0.83674	0.926	1.1687	8890600	6039400	34660000	16971000	14353000	98396000	59769000	9964700	9116100	8981900	-0.288117	-0.108861	-0.0891599	0.166523	0.45464
Probable pyruvate-flavodoxin oxidoreductase	Probable pyruvate-flavodoxin oxidoreductase	ydbK	P52647	14	21	128.82	1174	0	0.96857	1.004	0.73661	0.68926	0.86015	0.9174	0.82845	0.86801	7598700	6460400	35386000	31579000	18551000	72213000	65350000	10891000	12264000	8923300	-0.129166	-0.0578421	-0.353782	-0.360981	-0.231815
Inhibitor of g-type lysozyme	Inhibitor of g-type lysozyme	pliG	P76002	6	41.4	14.906	133	0	0.86373	0.77045	0.80132	1.0849	1.5096	0.45075	0.71903	1.3478	29795000	22270000	39663000	34019000	29830000	47749000	76248000	12573000	7420700	8910100	0.246913	-0.711701	-0.395597	0.282558	0.0356457
Oxygen-insensitive NADPH nitroreductase	Oxygen-insensitive NADPH nitroreductase	nfsA	P17117	3	18.8	26.8	240	0	0.90458	0.95749	0.95265	1.0435	0.89738	1.0116	0.9848	0.98834	8615400	6380700	63586000	66898000	39678000	119780000	115420000	10396000	11119000	8907000	-0.150433	-0.0224709	-0.0458409	0.0227868	0.17322
Esterase FrsA	Esterase FrsA	frsA	P04335	5	17.4	47.008	414	0		1.0483	1.0007	0.92573	1.1052	0.94396	1.0451	1.0098	3026300	2639300	21693000	22976000	14136000	69309000	101780000	8773500	10673000	8870900	0.144307	-0.00559406	0.0326651	-0.0472713	-0.191579
UvrABC system protein A	UvrABC system protein A	uvrA	P0A698	15	25.2	103.87	940	0	1.0096	0.99437	0.91101	0.88828	1.0553	0.8908	0.85041	1.0149	4943500	5267700	46671000	47470000	33740000	156630000	165770000	11594000	12390000	8830100	0.0460719	-0.0853054	-0.183261	-0.071588	-0.11766
Cytoplasmic alpha-amylase	Cytoplasmic alpha-amylase	amyA	P26612	8	19	56.639	495	0	1.3408	0.98775	1.1334	1.046	1.3154	1.2163	1.1111	0.93724	6971300	8332000	44659000	41239000	30034000	84601000	119040000	6932700	9606500	8744000	0.409364	0.140157	0.166394	-0.0121407	-0.421505
L-arabinose-binding periplasmic protein	L-arabinose-binding periplasmic protein	araF	P02924	13	59	35.54	329	0	5.1008	0.64172	7.9994	13.44	3.9916				14884000	23494000	5044400	2758800	21963000	29261000	155770000	970040	581480	8734500	2.18466	-0.639984	2.99989	3.74846	1.5638
Cell division topological specificity factor	Cell division topological specificity factor	minE	P0A734	5	62.5	10.235	88	0		0.88828	1.2566	1.3706	1.4911	1.0595	1.6615	1.7804	6076400	5171900	82477000	71637000	68748000	343510000	396560000	5511700	5473300	8711600	0.576377	-0.0381693	0.545029	0.65581	0.0794327
USG-1 protein	USG-1 protein	usg	P08390	4	12.8	36.364	337	0					0.89948	1.092	0.81839	0.8059	9842900	11153000	22891000	34300000	14849000	60050000	52168000	11001000	10684000	8677700	-0.152837	0.126973	-0.28914	-0.311327	-0.15849
Magnesium-transporting ATPase, P-type 1	Magnesium-transporting ATPase, P-type 1	mgtA	P0ABB8	8	13.9	99.465	898	0		0.89267	1.0541	1.1476	1.0358	0.97393	0.85648	0.8612	2638800	5180000	32310000	32183000	20616000	106460000	105130000	10787000	11433000	8656000	0.0507455	-0.0995872	-0.0659893	0.00633393	-0.0444115
Glycerol-3-phosphate acyltransferase	Glycerol-3-phosphate acyltransferase	plsB	P0A7A7	6	14	91.38	807	0	0.90944	0.98828	0.92502	0.97657	1.0434	0.96553	1.1263	1.0829	12789000	13033000	44809000	52681000	33770000	113330000	129920000	8169500	9599300	8575700	-0.0344262	-0.0337098	0.0365526	0.0422731	0.0766994
UDP-N-acetylmuramate--L-alanine ligase	UDP-N-acetylmuramate--L-alanine ligase	murC	P17952	4	14.3	53.625	491	0	0.79966	0.95839	0.82616	0.88966	1.0028	1.0789	0.85152	0.74291	6421300	5869300	23237000	25804000	15718000	102430000	100270000	10904000	14539000	8572400	-0.150033	0.0266514	-0.253532	-0.292855	-0.142822
PTS system fructose-specific EIIBC component;Fructose-specific phosphotransferase enzyme IIB component;Fructose permease IIC component	PTS system fructose-specific EIIBC component	fruA	P20966	8	23.1	57.518	563	0	1.3141	1.0285	0.92954	0.81258	1.2412	1.0164	1.1866	1.1075	14407000	15215000	19660000	19005000	10825000	95097000	126890000	5895900	9561900	8500900	0.353493	0.0320303	0.0814351	-0.0588336	-0.412326
NADPH-dependent curcumin reductase	NADPH-dependent curcumin reductase	curA	P76113	4	20.6	37.609	345	0	1.6735	1.0074	1.1653	1.2139	1.4545	1.0492	1.0961	0.99665	4780100	7267300	47384000	48327000	37227000	53484000	80654000	7576700	10255000	8494900	0.645241	0.0402612	0.177216	0.144405	-0.500835
Phosphoethanolamine transferase EptC	Phosphoethanolamine transferase EptC	eptC	P0CB39	12	44.9	66.609	577	0	1.2564	1.2968	0.90111	0.74134	0.78223	1.0682	1.135	1.2233	8970100	13223000	33262000	46673000	20446000	134480000	110890000	5700200	7668100	8490600	0.0276	0.24184	0.0258155	-0.025735	-0.053335
Spermidine/putrescine import ATP-binding protein PotA	Spermidine/putrescine import ATP-binding protein PotA	potA	P69874	6	31.7	43.028	378	0	0.76277	1.0227	0.83896	0.85855	0.71878	1.0466	0.89418	0.87909	10157000	20288000	51268000	45069000	27140000	160630000	138310000	9979000	12588000	8375700	-0.432893	0.0491428	-0.206612	-0.202871	0.230022
Probable zinc protease PqqL	Probable zinc protease PqqL	pqqL	P31828	14	21.8	104.66	931	0	0.83155	0.82503	1.0415	1.0192	1.7394	0.89022	1.3753	1.4752	48782000	28866000	9723500	8817100	20321000	6047300	10128000	6285600	6301600	8362200	0.362302	-0.221581	0.273098	0.318693	-0.0436087
Uncharacterized lipoprotein YceB	Uncharacterized lipoprotein YceB	yceB	P0AB26	5	44.1	20.5	186	0	0.92599	0.97096	0.90939	0.71779	1.0371	0.92212	1.009	1.0562	8269300	6889500	29360000	32716000	18329000	42548000	44271000	7814000	8314700	8339300	-0.0268737	-0.0792646	-0.060104	-0.173002	-0.146128
Putative NAD(P)H nitroreductase YdjA	Putative NAD(P)H nitroreductase YdjA	ydjA	P0ACY1	4	44.3	20.059	183	0									7667900	8917400	25486000	30283000	22829000	57503000	67913000	7804300	8471900	8326400
Lipoprotein bor homolog from lambdoid prophage DLP12	Lipoprotein bor homolog from lambdoid prophage DLP12	borD	P77330	3	33	10.447	97	0	1.0014	0.83645	0.88286	1.094		1.2197	0.70423	0.57797	65413000	61135000	102460000	91132000	64986000	18446000	16340000	13807000	18483000	8299300	0.00201836	0.0399455	-0.333616	-0.258451	-0.260469
Uncharacterized ABC transporter ATP-binding protein YheS	Uncharacterized ABC transporter ATP-binding protein YheS	yheS	P63389	11	28.1	71.843	637	0	0.75753	0.96584	0.80383	0.85043	0.88151	0.9886	0.79803	0.83908	9566700	6817600	63080000	64282000	38591000	97941000	95172000	11596000	11786000	8296100	-0.287149	-0.0332447	-0.320252	-0.243395	0.0437538
D-lactate dehydrogenase	D-lactate dehydrogenase	ldhA	P52643	6	26.7	36.534	329	0	1.7972	1.0661	1.2438	1.238	1.4709	0.93928	1.7139	1.9641	6125100	8436500	68902000	76613000	65767000	65760000	117910000	8389000	7290000	8277900	0.708452	0.00387564	0.564476	0.679018	-0.0294338
ABC transporter ATP-binding protein uup	ABC transporter ATP-binding protein uup	uup	P43672	14	33.7	72.066	635	0		1.1552	1.0367	0.84204	1.0023	0.89795	0.97999	0.94458			75472000	87486000	47602000	171520000	150700000	11956000	10769000	8235300	0.00331439	0.037839	0.0119893	-0.162767	-0.166082
tRNA-modifying protein YgfZ	tRNA-modifying protein YgfZ	ygfZ	P0ADE8	5	35.9	36.094	326	0		1.0182	1.2271	1.1288	1.2584						78216000	80585000	65030000	180650000	361310000	7409500	9108400	8230500	0.331591	0.026021	0.295253	0.17479	-0.156801
Vitamin B12 transporter BtuB	Vitamin B12 transporter BtuB	btuB	P06129	8	24.3	68.406	614	0	1.0268	1.0372	1.2058	1.134	1.1844	1.0332	1.142	1.1139	31038000	25584000	63080000	70725000	45632000	126100000	135140000	7503800	9109000	8223300	0.14483	0.0499095	0.23131	0.168578	0.0237483
UDP-N-acetylmuramoyl-tripeptide--D-alanyl-D-alanine ligase	UDP-N-acetylmuramoyl-tripeptide--D-alanyl-D-alanine ligase	murF	P11880	8	28.3	47.447	452	0		0.92449	0.92687	0.87382	1.0707	1.1777	1.0677	0.99397	5439100	2325500	56352000	55665000	36665000	66622000	74140000	9747200	11089000	8202400	0.0985543	0.0718931	-0.00392224	-0.0986677	-0.197222
Recombination-associated protein RdgC	Recombination-associated protein RdgC	rdgC	P36767	7	28.1	33.993	303	0	0.88552	0.94596	0.87496	0.95453	0.95418	0.97859	1.0052	0.96994	14743000	11614000	84030000	79158000	58396000	139860000	127800000	9622700	9101100	8173100	-0.120529	-0.0554788	-0.0891446	-0.0555388	0.0649907
RNA-binding protein YhbY	RNA-binding protein YhbY	yhbY	P0AGK4	3	40.2	10.784	97	0	1.4923	1.1055	0.85173	0.84041	2.7738	1.0608	0.93631	0.86905	31306000	47015000	61150000	90331000	40240000	202930000	358760000	9186000	14205000	8150000	1.09292	0.115233	-0.161621	-0.226459	-1.31938
tRNA uridine 5-carboxymethylaminomethyl modification enzyme MnmG	tRNA uridine 5-carboxymethylaminomethyl modification enzyme MnmG	mnmG	P0A6U3	9	31.5	69.52	629	0		1.0753	1.0352	0.90299	0.99853	1.1048	1.1777	0.93824	1575200	1359000	30257000	28120000	21326000	136430000	139690000	6948200	10008000	8084300	-0.00212232	0.124394	0.145938	-0.11933	-0.117208
Dual-specificity RNA methyltransferase RlmN	Dual-specificity RNA methyltransferase RlmN	rlmN	P36979	10	45.8	43.085	384	0		1.0136	1.1047	1.1149	1.0895	0.84907	1.0058	1.1371	1185500	2055100	74417000	78095000	57607000	171830000	201100000	8245600	7794300	8056600	0.123666	-0.102628	0.0775848	0.171207	0.0475406
L-asparaginase 1	L-asparaginase 1	ansA	P0A962	4	21.3	37.127	338	0	0.74858	1.0522	1.0735	1.0217	1.1223	0.93941	1.0601	1.1229	3660400	2614900	21122000	23994000	13668000	53365000	54927000	5428300	6632300	7962000	-0.096283	-0.00606484	0.0932897	0.100709	0.196992
Uncharacterized GST-like protein YibF	Uncharacterized GST-like protein YibF	yibF	P0ACA1	5	46.5	22.545	202	0		1.1115	1.3192	1.1674	1.09	0.8617	1.0107	1.2066	1936800	2427300	31739000	36503000	30208000	69846000	84481000	7553600	9526000	7954100	0.124328	-0.0194628	0.220268	0.24732	0.122992
Putative glycosyltransferase WbbK	Putative glycosyltransferase WbbK	wbbK	P37751	17	57.3	43.188	372	0	1.1227	1.0805	1.1969	1.0584	0.9228	0.96082	1.0521	1.2063	33240000	34280000	93161000	97874000	69296000	180540000	165730000	6370800	8955200	7944000	0.0324535	0.0295024	0.169284	0.17932	0.146866
Queuine tRNA-ribosyltransferase	Queuine tRNA-ribosyltransferase	tgt	P0A847	7	32.3	42.593	375	0		0.83642	0.57469	0.73251	0.82281	1.0298	0.89891	0.87484	5552000	3938500	61282000	56572000	27503000	188100000	139310000	8817800	10527000	7930800	-0.281369	-0.0998809	-0.440655	-0.315316	-0.0339471
Bifunctional glutathionylspermidine synthetase/amidase;Glutathionylspermidine amidase;Glutathionylspermidine synthetase	Bifunctional glutathionylspermidine synthetase/amidase	gss	P0AES0	7	12	70.531	619	0	0.54538	1.0713	0.74625	0.76315	0.54219	0.96549	0.81163	0.84413	17147000	11253000	22718000	21394000	15466000	75605000	47796000	5747700	7652800	7877200	-0.878892	0.0262972	-0.360416	-0.315379	0.563513
FKBP-type 22 kDa peptidyl-prolyl cis-trans isomerase	FKBP-type 22 kDa peptidyl-prolyl cis-trans isomerase	fklB	P0A9L3	4	40.8	22.216	206	0	0.79063	0.86555	0.95079	0.93286					4287700	3990100	20989000	16930000	12069000	29012000	80771000	7874500	8407100	7845900	-0.338925	-0.208311	-0.0728014	-0.100268	0.238658
Modulator of drug activity B	Modulator of drug activity B	mdaB	P0AEY5	9	80.8	21.891	193	0	1.0214	1.0765	0.98131	0.9474	1.6079	1.6389	1.634	1.1196	16361000	14899000	65064000	77327000	42215000	121640000	203440000	4907600	7681000	7826600	0.394679	0.441165	0.386982	0.0475384	-0.34714
Putative L,D-transpeptidase YafK	Putative L,D-transpeptidase YafK	yafK	P0AA99	7	42.3	28.021	246	0	0.99126	1.3097	0.8714	0.63035	0.88578	0.82928	0.87908	1.1053	4625800	4434400	18757000	24796000	11313000	52791000	37776000	6479200	6035900	7769600	-0.0915406	0.096923	-0.192249	-0.204524	-0.112983
Ribonuclease I	Ribonuclease I	rna	P21338	4	22.4	29.617	268	0		0.98343	0.73133	0.69129	1.0984	1.095	0.82104	0.98712	4948300	4333100	70753000	54644000	17604000	63730000	82460000	7699900	8626200	7753900	0.135404	0.0554942	-0.365528	-0.252905	-0.388308
ATP-dependent protease subunit HslV	ATP-dependent protease subunit HslV	hslV	P0A7B8	5	42	19.093	176	0		1.0052	1.1925	1.0497		0.86333	1.1447	1.2424			20553000	23734000	28590000	21209000	41390000	6195200	9168500	7738800		-0.0980963	0.224781	0.19667
Protein CsiD	Protein CsiD	csiD	P76621	7	52.3	37.36	325	0		0.26748	9.2796	35.277	12.957	1.117	6.5957	5.8651	1232100	9571900	5891900	1309100	36581000	26859000	233360000	1249300	1127800	7738000	3.69566	-0.530656	2.98871	4.36254	0.666884
Uncharacterized protein YhjG	Uncharacterized protein YhjG	yhjG	P37645	12	29	74.457	686	0		1.1472	1.5563	1.3608	1.5375	0.9303	1.2155	1.0932		1550900	9135000	11776000	11952000	29668000	49788000	6627600	6948600	7708300	0.620586	0.0548485	0.470823	0.295135	-0.325451
Probable L,D-transpeptidase YnhG	Probable L,D-transpeptidase YnhG	ynhG	P76193	2	6	36.082	334	0		0.91851	0.75406	0.86552	1.4062	1.0633	1.0227	0.84792	9144900	5528700	37941000	40198000	25445000	162450000	221860000	7884300	10982000	7682900	0.491802	-0.0131813	-0.170751	-0.223104	-0.714906
Uncharacterized protein YcgB	Uncharacterized protein YcgB	ycgB	P29013	6	15.3	60.813	510	0		0.90566	3.796	4.2412	1.0071						4367000	4094600	30196000	85894000	94120000	1312800	1464700	7666000	0.0102069	-0.142959	1.92448	2.08447	2.07427
Coenzyme A biosynthesis bifunctional protein CoaBC;Phosphopantothenoylcysteine decarboxylase;Phosphopantothenate--cysteine ligase	Coenzyme A biosynthesis bifunctional protein CoaBC	coaBC	P0ABQ0	6	24.4	43.438	406	0	1.0538	0.92224	0.89569	1.1022	1.1245	1.0232	1.2502	1.3715	18263000	17338000	28645000	22472000	19645000	43156000	47300000	6305300	6951000	7631400	0.123203	-0.0399035	0.101576	0.306671	0.183468
Uncharacterized lipoprotein YifL	Uncharacterized lipoprotein YifL	yifL	P0ADN6	4	50.7	7.1771	67	0		1.1405	1.3737	1.266	1.1469	1.0952	1.2932	1.0352			33960000	29878000	26918000	50156000	48087000	7933300	9323700	7630600	0.19774	0.160727	0.415164	0.202386	0.00464677
Transcriptional regulator KdgR	Transcriptional regulator KdgR	kdgR	P76268	9	45.2	30.029	263	0	1.232	1.0683	1.3013	1.3184	1.2751	0.95757	1.2183	1.1581	29844000	31378000	39982000	63778000	49730000	130300000	159850000	6236200	6927000	7619300	0.32602	0.0185416	0.333195	0.308303	-0.0177169
Chaperone protein YcdY	Chaperone protein YcdY	ycdY	P75915	1	9.8	20.724	184	0											38975000	37358000	22408000	52137000	80734000	6379800	10880000	7595400
Ferrienterobactin receptor	Ferrienterobactin receptor	fepA	P05825	10	25.2	82.106	746	0	0.61943	0.89368	0.78512	0.84649	0.91251	1.024	1.178	0.86016	13306000	6765900	48584000	44779000	48920000	66311000	59661000	6655800	9734500	7539800	-0.38464	-0.060638	-0.0268516	-0.228833	0.155807
UPF0502 protein YceH	UPF0502 protein YceH	yceH	P29217	5	40.9	24.177	215	0					1.0109	1.0132	1.1727	0.98776	6380200	5579500	3318400	3835700	2291600	37287000	63012000	9034300	8231500	7530400	0.0156403	0.018919	0.229834	-0.0177675	-0.0334078
Oligopeptide transport ATP-binding protein OppD	Oligopeptide transport ATP-binding protein OppD	oppD	P76027	3	22.3	37.188	337	0					1.1256	1.1102	0.97481	0.88135			18814000	24560000	16325000	112800000	133650000	8139300	10021000	7509400	0.170694	0.15082	-0.036807	-0.182213	-0.352907
Large-conductance mechanosensitive channel	Large-conductance mechanosensitive channel	mscL	P0A742	3	17.6	14.957	136	0		0.87314	1.0083	1.1207	1.0136	0.80714	1.0638	1.3919			232670000	211290000	152750000	199990000	240880000	6853700	6660700	7452600	0.0194884	-0.251298	0.0510936	0.329181	0.309693
NAD-dependent protein deacylase	NAD-dependent protein deacylase	cobB	P75960	3	24.4	26.716	242	0		0.90489	1.1955	1.256	1.1241	1.0643	1.1259	1.21			17341000	21947000	17126000	92592000	107780000	7673000	8706300	7418700	0.16877	-0.0223977	0.214995	0.302173	0.133402
Ethanolamine ammonia-lyase heavy chain	Ethanolamine ammonia-lyase heavy chain	eutB	P0AEJ6	6	21	49.403	453	0		0.90999	1.3191	1.3925	1.0858	0.76716	1.1178	1.4949			14031000	18678000	12595000	54882000	46959000	7216500	8505700	7414600	0.118758	-0.253988	0.285047	0.529771	0.411013
Arginine repressor	Arginine repressor	argR	P0A6D0	4	51.9	16.994	156	0					1.1349	1.0816	1.2393	1.1218	3062100	3317400	9506600	11324000	4975200	131020000	155410000	7245900	8807400	7400000	0.182565	0.113167	0.309525	0.165815	-0.0167497
Uncharacterized protein YjbD	Uncharacterized protein YjbD	yjbD	P32685	4	33.3	10.532	90	0		0.78362	0.82276	0.92523		0.68467	0.94376	1.185			9263100	8545800	3314100	35121000	33044000	9879100	9024800	7377700		-0.445863	-0.17909	0.0774003
UPF0307 protein YjgA	UPF0307 protein YjgA	yjgA	P0A8X0	6	44.3	21.359	183	0	1.1225	1.0248	1.1729	1.0934	1.2343	1.2177	1.1046	0.97607	12700000	13462000	140510000	86846000	66914000	147100000	209920000	7340300	8875200	7371800	0.236829	0.165108	0.187451	0.0492613	-0.187568
Ribonuclease 3	Ribonuclease 3	rnc	P0A7Y0	4	28.3	25.55	226	0		0.86389	0.90386	0.95416	0.7925	1.044	0.99774	0.89506	7099100	3928800	101340000	115880000	59445000	171260000	144830000	8631600	10551000	7361700	-0.335517	-0.068022	-0.0727862	-0.113083	0.222434
Bifunctional protein FolC;Folylpolyglutamate synthase;Dihydrofolate synthase	Bifunctional protein FolC	folC	P08192	7	27.7	45.405	422	0	0.72702	1.0405	1.0132	1.0053	0.79441	1.0397	0.95709	0.95194	5104300	3630800	40221000	41803000	26471000	92452000	91759000	7452900	9749000	7299300	-0.394572	0.0567222	-0.021592	-0.0311793	0.363393
Valine--pyruvate aminotransferase	Valine--pyruvate aminotransferase	avtA	P09053	7	20.1	46.711	417	0		0.99306	0.87741	0.84034	0.84255	1.008	1.0104	0.97647	7065200	6107700	189790000	32930000	81175000	261530000	218280000	6925000	9789300	7289900	-0.247166	0.000764426	-0.0832864	-0.138592	0.108573
Nickel-binding periplasmic protein	Nickel-binding periplasmic protein	nikA	P33590	1	2.7	58.718	524	0														2312100	2271100	4598700	4592600	7279100
3(2),5-bisphosphate nucleotidase CysQ	3(2),5-bisphosphate nucleotidase CysQ	cysQ	P22255	5	40.7	27.176	246	0		0.88381	1.0379	1.1679	1.3376				11978000	15972000	32431000	27874000	21274000	50816000	71753000	7352400	8066200	7272400	0.419647	-0.178192	0.0536674	0.223917	-0.19573
UPF0250 protein YbeD	UPF0250 protein YbeD	ybeD	P0A8J4	5	95.4	9.8272	87	0					1.0547				13443000	11350000	29527000	29144000	20673000	584750000	825830000	6886800	7280700	7226400	0.0768327
4-hydroxy-3-methylbut-2-enyl diphosphate reductase	4-hydroxy-3-methylbut-2-enyl diphosphate reductase	ispH	P62623	5	19	34.774	316	0	1.0306	0.97974	1.0414	1.0589	0.96195	1.0483	0.95289	0.85688	9532700	8545200	23619000	25752000	16270000	236140000	107090000	7475100	10292000	7226100	-0.00538407	0.0200861	-0.00412479	-0.0620681	-0.056684
Magnesium and cobalt efflux protein CorC	Magnesium and cobalt efflux protein CorC	corC	P0AE78	7	27.1	33.298	292	0	1.5945	1.1364	1.2806	1.1851	1.0837	0.75062	0.8848	1.192	10408000	12701000	56911000	64113000	50377000	59590000	83189000	7074100	7222500	7225300	0.421264	-0.0838903	0.114634	0.249203	-0.172061
Glucokinase	Glucokinase	glk	P0A6V8	10	45.5	34.723	321	0	0.49344	0.44432	0.7506	1.5926	1.5146	0.83616	1.4792	1.5689	11944000	6884700	86684000	19543000	20219000	329180000	268170000	13066000	6170700	7222100	0.00578801	-0.643315	0.156914	0.660609	0.654821
Lysine decarboxylase, constitutive	Lysine decarboxylase, constitutive	ldcC	P52095	10	23.4	80.589	713	0		0.56533	0.66446	1.2209	1.2613						5535800	4403300	4796400	22488000	34384000	582770	1196500	7202500	0.334911	-0.822835	-0.589746	0.287945	-0.0469664
Chromosome initiation inhibitor	HTH-type transcriptional regulator ArgP	iciA	P0A8S1	6	30.6	33.471	297	0	0.58305	1.0059	0.9376	1.0029	0.99598	0.92856	0.91658	0.97355	17568000	8448000	31280000	34606000	24791000	51317000	63212000	8388500	9226500	7182500	-0.340961	-0.0480691	-0.109219	-0.0170885	0.323873
Phosphate-specific transport system accessory protein PhoU	Phosphate-specific transport system accessory protein PhoU	phoU	P0A9K7	5	29.5	27.417	241	0	1.6674	0.96626	1.3036	1.4577	1.4684	1.1455	1.2799	1.228	10412000	13222000	38851000	36026000	33689000	51975000	75356000	6260000	7806600	7165200	0.648834	0.0784459	0.369327	0.425298	-0.223535
Endonuclease 4	Endonuclease 4	nfo	P0A6C1	6	36.8	31.479	285	0		0.94291	0.97006	1.1644	0.96271	0.9969	1.0423	1.0382	3737600	2067400	59298000	61296000	44272000	46149000	46216000	7727300	9318900	7135400	-0.0548268	-0.0440846	0.00888842	0.139208	0.194034
Co-chaperone protein HscB	Co-chaperone protein HscB	hscB	P0A6L9	3	28.1	20.137	171	0	1.0011	0.97237	0.90324	0.92555	0.97559	1.0707	0.98556	0.90778	8919800	7460600	43969000	41234000	27829000	127690000	103490000	7981800	9172400	7097700	-0.0169134	0.0307386	-0.0825301	-0.125534	-0.10862
30S ribosomal protein S16	30S ribosomal protein S16	rpsP	P0A7T3	4	92.7	9.1904	82	0		0.99256	0.84836	0.86295	0.83885	0.73352	0.79903	1.1226			134300000	146390000	82204000	637870000	607480000	7171500	11187000	7076000	-0.253515	-0.212501	-0.279818	-0.0104613	0.243054
Ribonucleotide monophosphatase NagD	Ribonucleotide monophosphatase NagD	nagD	P0AF24	4	26.4	27.163	250	0		0.70676	1.738	1.8026	0.97395	1.0956	0.8632	0.79365			34460000	29398000	58813000	247880000	249520000	7349000	9262100	7058300	-0.0380804	-0.150113	0.379177	0.376429	0.41451
Flavohemoprotein	Flavohemoprotein	hmp	P24232	9	37.1	43.867	396	0	1.0451	1.092	1.9085	1.6667	1.4536	1.1345	2.187	1.7263	7203400	6554100	42470000	48548000	48613000	67227000	102960000	4248000	5472700	7056700	0.321178	0.154778	1.03404	0.762561	0.441384
Sensor protein KdpD	Sensor protein KdpD	kdpD	P21865	4	8.7	98.717	894	0		0.93751	0.89904	0.97236		1.0669	0.84452	0.72558			93199000	95351000	55745000	44531000	44512000	8797900	11852000	7001600		0.00317764	-0.197964	-0.236215
Lipoprotein NlpI	Lipoprotein NlpI	nlpI	P0AFB1	3	25.2	33.62	294	0					0.99572	1.1804	1.333	1.1787						30619000	25441000	4850700	6154500	6977100	-0.00618799	0.239276	0.414677	0.237197	0.243385
Protein YffB	Protein YffB	yffB	P24178	3	22.9	13.6	118	0		1.0469	1.2155	1.2081	1.0186	0.97416	1.2498	1.2806	4313600	4880500	14197000	17455000	12903000	90476000	94097000	4917200	6364000	6944800	0.0265876	0.0151122	0.301763	0.315392	0.288805
UDP-3-O-[3-hydroxymyristoyl] N-acetylglucosamine deacetylase	UDP-3-O-acyl-N-acetylglucosamine deacetylase	lpxC	P0A725	4	12.8	33.956	305	0		0.9805	0.79029	0.85996	1.0508	1.1085	1.0799	0.92216	4404000	3731900	21625000	20550000	12431000	31723000	34796000	6152800	8834600	6866000	0.0714881	0.0628125	-0.0968152	-0.166406	-0.237894
D-alanine--D-alanine ligase B	D-alanine--D-alanine ligase B	ddlB	P07862	5	19.6	32.839	306	0	0.84751	0.92592	0.83394	0.97772	1.0039	1.0359	1.0717	1.0897	10596000	8271600	10121000	10622000	6917900	22855000	22395000	7174200	7742900	6865900	-0.111376	-0.0278073	-0.0697244	0.0478315	0.159207
Uncharacterized protein YggN	Uncharacterized protein YggN	yggN	P0ADS9	9	58.2	26.429	239	0	1.2016	0.98137	1.0698	1.0553	1.0901	0.95506	0.92025	0.93049	18193000	18803000	31625000	34523000	25538000	130750000	140150000	7830800	8935900	6849000	0.196418	-0.0466006	-0.00719532	-0.0102869	-0.206705
Murein hydrolase activator NlpD	Murein hydrolase activator NlpD	nlpD	P0ADA3	6	25.1	40.149	379	0	1.0093	1.0141	1.0437	1.0211	0.96219	1.084	1.1341	0.99587	16445000	17609000	51061000	52106000	31343000	43481000	44887000	4077200	6177300	6841900	-0.0207136	0.0690834	0.122871	0.0121896	0.0329032
Protein CreA	Protein CreA	creA	P0AE91	7	44.6	17.108	157	0	1.0232	1.0938	1.0757	0.95087	1.0656	1.1571	1.3688	1.2821	19525000	18055000	48672000	52619000	34657000	92637000	106870000	7411400	7910300	6782200	0.0626744	0.170502	0.289539	0.158964	0.0962895
Protein YhbO	Protein deglycase 2	yhbO	P45470	8	68	18.858	172	0	1.8964	1.0216	0.86361	0.86815	1.1026	0.99899	0.91042	0.77301	11937000	20039000	13893000	14265000	7849400	47713000	53472000	8290600	9735900	6735800	0.584482	0.0147766	-0.17297	-0.285284	-0.869766
Multidrug export protein EmrA	Multidrug export protein EmrA	emrA	P27303	10	42.1	42.736	390	0	0.77558	0.9816	0.61631	0.59425	0.79942	1.0688	0.76647	0.74685	20520000	14385000	84258000	96754000	44450000	84870000	66642000	9430500	12153000	6681500	-0.344648	0.0359054	-0.532428	-0.576583	-0.231935
N-acetylglucosamine-6-phosphate deacetylase	N-acetylglucosamine-6-phosphate deacetylase	nagA	P0AF18	9	38.7	40.949	382	0	1.2832	1.6972	0.77483	1.1509	1.4654	0.9543	1.2346	1.2992	14594000	19536000	32348000	31816000	21679000	45152000	66772000	5659200	6500400	6676200	0.458697	0.406809	0.00678632	0.292841	-0.165856
Thiosulfate sulfurtransferase PspE	Thiosulfate sulfurtransferase PspE	pspE	P23857	3	31.7	11.475	104	0	0.80477	0.52176	3.7309	7.2697	3.1852				9016400	8930200	25288000	17584000	47819000	27132000	109030000	1310800	1973800	6591200	0.996378	-0.938542	1.89952	2.8619	1.86552
Type I restriction enzyme EcoKI R protein	Type I restriction enzyme EcoKI R protein	hsdR	P08956	24	29.5	134.09	1170	0	1.6424	0.903	1.8929	2.1192	2.1266	0.8798	1.7607	2.036	7314900	10116000	53992000	47542000	68460000	40210000	92535000	4125900	5145000	6577900	0.914182	-0.165855	0.869319	1.05492	0.140736
Protein PhnB	Protein PhnB	phnB	P16681	5	44.2	16.171	147	0					2.8283	1.0087	1.3979	2.2297			2794600	1899500	2412500	33491000	100650000	3732400	4165500	6527500	1.49994	0.0124972	0.483261	1.15685	-0.343086
Ribosomal RNA large subunit methyltransferase E	Ribosomal RNA large subunit methyltransferase E	rlmE	P0C0R7	4	23	23.335	209	0		1.0591	1.0392	1.0304	0.92102	0.84616	0.91208	1.1376			22326000	26870000	16362000	21345000	24075000	7015200	7975300	6483700	-0.118696	-0.0700121	-0.0355792	0.116365	0.23506
Protein PhnO	Protein PhnO	phnO	P16691	2	33.3	16.57	144	0														5795200	2030000	520740	577170	6458800
Protein YciF	Protein YciF	yciF	P21362	7	66.9	18.597	166	0		0.98632	1.1389	1.2735	1.3057				5993300	27135000	11589000	9737600	9575400	175940000	182560000	3081600	3637400	6404100	0.384823	-0.0198723	0.187641	0.348799	-0.0360245
Spermidine N(1)-acetyltransferase	Spermidine N(1)-acetyltransferase	speG	P0A951	5	37.1	21.887	186	0	1.1418	0.99919	1.512	1.4413	1.2577	1.1623	1.7265	1.8593	16955000	17308000	36278000	33490000	33726000	39367000	51076000	3962400	5066600	6391000	0.262734	0.112026	0.695326	0.722728	0.459994
Iron-sulfur cluster insertion protein ErpA	Iron-sulfur cluster insertion protein ErpA	erpA	P0ACC3	2	25.4	12.1	114	0	0.80515	1.0462	2.4946	2.4675	1.1435				59264000	45278000	98218000	105520000	190760000	138930000	145840000	4998200	8216600	6378700	-0.037525	0.0651587	1.31881	1.30305	1.34058
Pyridoxine kinase	Pyridoxine/pyridoxal/pyridoxamine kinase	pdxK	P40191	5	28.3	30.847	283	0	1.0213	1.0242	1.0577	1.054	0.94887	1.0196	1.2416	1.2086	12693000	11740000	29434000	32249000	26276000	90384000	93043000	5292100	5735600	6352000	-0.0216799	0.031254	0.201195	0.177982	0.199661
Probable L,D-transpeptidase ErfK/SrfK	Probable L,D-transpeptidase ErfK/SrfK	erfK	P39176	4	27.7	34.411	310	0		0.99528	1.5036	1.59	1.6863	1.0951	1.2599	1.2654	3141100	2685500	21247000	20786000	17131000	46293000	83627000	5028500	6055200	6328300	0.753861	0.0637652	0.466497	0.513693	-0.240168
Sugar phosphatase YbiV	Sugar phosphatase YbiV	ybiV	P75792	10	60.5	30.412	271	0	0.74781	1.0199	0.71063	0.70646	0.72164	1.0353	0.75932	0.71006	8105200	7002900	29823000	30870000	15459000	56894000	44206000	8269500	10445000	6325900	-0.444724	0.0392788	-0.444233	-0.497649	-0.0529253
Phosphoserine phosphatase	Phosphoserine phosphatase	serB	P0AGB0	4	19.6	35.042	322	0		1.211	1.0321	0.85373	0.73403	0.92623	0.90277	1.0032	2049400	1824500	24637000	29699000	20127000	78479000	60065000	6508800	6106400	6312400	-0.446089	0.0957422	-0.0477634	-0.107081	0.339008
FeS cluster assembly protein SufB	FeS cluster assembly protein SufB	sufB	P77522	10	30.3	54.745	495	0	0.99912	0.87819	0.99254	1.1616	1.1063	0.91052	1.0388	1.0701	8907300	8258200	58266000	53267000	43408000	46452000	54798000	6368200	7915800	6230500	0.0741081	-0.16108	0.0224317	0.158143	0.084035
Uncharacterized protein YciO	Uncharacterized protein YciO	yciO	P0AFR4	6	43.7	23.211	206	0	1.3632	1.0169	1.1145	1.1246	1.163	0.94522	0.99205	1.0575	15616000	18471000	26433000	27163000	22082000	174040000	201330000	6953800	7214400	6230100	0.336969	-0.0275867	0.0748822	0.125717	-0.211252
Uncharacterized protein YeaO	Uncharacterized protein YeaO	yeaO	P76243	7	67	13.386	115	0		0.73564	1.1337	1.1821	1.4602	0.80903	1.1693	1.5322	835900	722770	20411000	17692000	17197000	59010000	80259000	4737200	4272700	6138300	0.546166	-0.372701	0.203514	0.44058	-0.105586
Protein YiiM	Protein YiiM	yiiM	P32157	4	25	25.342	224	0	1.2077	0.98689	1.2423	1.2621	1.0258	1.0815	1.3998	1.2501	5127000	5811200	27811000	31705000	26107000	82465000	89423000	5267800	6356600	6135400	0.159306	0.0485082	0.401685	0.328951	0.169645
LOG family protein YgdH	LOG family protein YgdH	ygdH	P0ADR8	4	16.1	50.971	454	0		1.0027	1.1612	1.126	0.77629	0.94139	1.0875	1.1491	3703300	2842100	16705000	14979000	11470000	56521000	66457000	5090100	6462800	6134000	-0.365332	-0.040905	0.169091	0.18593	0.551262
High-affinity branched-chain amino acid transport ATP-binding protein LivG	High-affinity branched-chain amino acid transport ATP-binding protein LivG	livG	P0A9S7	2	19.2	28.427	255	0									14593000	10942000	20449000	19048000	12324000	50182000	43628000	7415500	8631800	6118000
Uracil-DNA glycosylase	Uracil-DNA glycosylase	ung	P12295	3	24.5	25.693	229	0		0.72015	0.77733	1.0971	1.0251	1.0571	1.0838	1.0194	4642100	3397600	14225000	10510000	7200500	24090000	25285000	5440100	7216300	6113600	0.0357647	-0.170353	-0.103821	0.0816805	0.0459158
1,4-alpha-glucan branching enzyme GlgB	1,4-alpha-glucan branching enzyme GlgB	glgB	P07762	8	19.5	84.336	728	0		0.96598	1.8079	1.8334	1.3843	1.22	2.0359	1.4558			25740000	23822000	31882000	104680000	149460000	3234500	5356100	6078700	0.469157	0.12828	0.942533	0.717737	0.24858
Glutamate-pyruvate aminotransferase AlaC	Glutamate-pyruvate aminotransferase AlaC	alaC	P77434	8	28.9	46.216	412	0		1.0512	1.235	1.3048	1.2184	1.0456	1.0326	0.98989			18087000	19748000	17959000	83995000	123050000	5667500	7431100	6060100	0.284988	0.0681893	0.181166	0.198299	-0.0866886
Endo-type membrane-bound lytic murein transglycosylase A	Endo-type membrane-bound lytic murein transglycosylase A	emtA	P0C960	5	43.3	22.226	203	0					1.1112									49711000	55102000	4951300	5182900	6054000	0.152119
Ribonuclease BN	Ribonuclease BN	rbn	P0A8V0	2	10.8	32.929	305	0		1.1406	1.457	1.2669	0.63907	0.86718	0.55577	0.55691			8470300	6333100	4835200	47771000	29612000	8992500	10857000	6042300	-0.645954	0.0056012	0.00918232	-0.133045	0.51291
S-formylglutathione hydrolase YeiG	S-formylglutathione hydrolase YeiG	yeiG	P33018	2	12.6	31.259	278	0		0.92162	1.3474	1.5496					8668400	9394900	15777000	18434000	20739000			4672900	5461000	6008300		-0.117756	0.430178	0.631896
Glycerophosphoryl diester phosphodiesterase	Glycerophosphoryl diester phosphodiesterase	ugpQ	P10908	2	8.9	27.409	247	0	1.4071	1.0392	1.445	1.3948	1.5989	0.7403	1.4516	1.639	7047800	10459000	13387000	13605000	14180000	18768000	27779000	4365200	4907800	5999300	0.587845	-0.168528	0.53436	0.601126	0.013281
D-amino acid dehydrogenase	D-amino acid dehydrogenase	dadA	P0A6J5	6	29.4	47.607	432	0					3.4168				1763500	5163600	3449000	3070100	9434700	17895000	63796000	1020100	1266800	5944600	1.77265
Probable phosphatase YcdX	Probable phosphatase YcdX	ycdX	P75914	5	41.2	26.89	245	0	0.94042	1.0189	1.1205	0.99949	0.96608				28741000	25221000	23270000	25078000	18151000	30739000	27699000	6234100	8118200	5882000	-0.0690735	0.0270125	0.164143	-0.000735962	0.0683375
Lipid A export ATP-binding/permease protein MsbA	Lipid A export ATP-binding/permease protein MsbA	msbA	P60752	4	10.1	64.46	582	0		0.97662	0.96227	0.90759	0.82638	0.96278	0.92176	0.94841	5739600	24735000	10490000	10160000	6404400	37867000	36364000	5927100	6983200	5813100	-0.275123	-0.0443896	-0.0861781	-0.107803	0.167319
Pyridoxal phosphate phosphatase YbhA	Pyridoxal phosphate phosphatase YbhA	ybhA	P21829	3	16.5	30.201	272	0		0.99182	1.1147	1.1813	1.3795	1.1705	1.3622	1.2656	4790300	4217500	27446000	27968000	22521000	34406000	44853000	4880200	6331400	5810800	0.464145	0.11258	0.308536	0.290955	-0.17319
Protease HtpX	Protease HtpX	htpX	P23894	2	7.2	31.923	293	0		0.86103	1.0259	1.2077	1.0402	0.93946	1.3064	1.1442			25279000	30979000	19320000	40850000	51999000	5382100	6217700	5794900	0.0568609	-0.15161	0.221753	0.233827	0.176966
NAD(P)H-flavin reductase	NAD(P)H-flavin reductase	fre	P0AEN1	3	15.9	26.242	233	0		0.77722	1.0868	1.2667		1.0014	1.0929	1.1467			31146000	29483000	23085000	31777000	37105000	6164400	6689800	5720600		-0.169242	0.12413	0.271067
Aerobic respiration control sensor protein ArcB	Aerobic respiration control sensor protein ArcB	arcB	P0AEC3	13	20.2	87.982	778	0		1.0161	1.1747	0.76612	1.0786	1.0076	0.83098	0.94917			12026000	34633000	9186100	101430000	90765000	8108400	8617700	5697900	0.10916	0.0169954	0.00409145	-0.221547	-0.330707
UPF0001 protein YggS	UPF0001 protein YggS	yggS	P67080	6	38	25.787	234	0		1.2042	1.1014	0.88243	1.1895	1.027	1.7505	1.7102			13936000	20285000	8898400	67535000	98802000	3541700	5458400	5685500	0.250355	0.15782	0.511923	0.374416	0.124061
Putrescine transport ATP-binding protein PotG	Putrescine transport ATP-binding protein PotG	potG	P31134	5	23.1	41.93	377	0		1.0153	1.088	1.0687	1.0576	1.0934	1.0224	0.98465	4476800	4203100	14124000	12788000	10373000	80002000	68964000	6112700	8264700	5654400	0.0807941	0.0763539	0.0775165	0.0379796	-0.0428145
Bifunctional aspartokinase/homoserine dehydrogenase 2;Aspartokinase;Homoserine dehydrogenase	Bifunctional aspartokinase/homoserine dehydrogenase 2	metL	P00562	5	5.6	88.887	810	0		1.1261	0.89499	0.83922	0.60052	1.0489	0.8881	0.9155			22616000	21587000	13552000	34233000	29822000	6181500	7419200	5645900	-0.735716	0.121015	-0.16562	-0.188759	0.546957
Protein MtfA	Protein MtfA	mtfA	P76346	1	4.5	30.279	265	0		0.78024	3.2963	4.3318							16986000	16855000	44860000	22819000	68418000	1842400	1850200	5627200		-0.35801	1.72085	2.11497
Biopolymer transport protein ExbB	Biopolymer transport protein ExbB	exbB	P0ABU7	3	24.6	26.287	244	0		1.103	0.85623	0.90282	0.79333				7511800	6034800	59404000	49295000	29670000	48082000	49627000	4311800	7266900	5595200	-0.334007	0.141433	-0.22393	-0.14749	0.186517
UPF0482 protein YnfB	UPF0482 protein YnfB	ynfB	P76170	2	27.4	12.909	113	0		1.2639	1.4487	1.1075							40873000	56923000	47974000	28821000	40333000	4394900	5745000	5586000		0.337882	0.534759	0.147307
Sulfate/thiosulfate import ATP-binding protein CysA	Sulfate/thiosulfate import ATP-binding protein CysA	cysA	P16676	4	17.3	41.058	365	0	1.1484	0.85305	1.2475	1.475	1.6833	0.73861	1.5847	1.6731	12571000	13254000	49410000	43965000	57003000	48577000	76145000	4319300	3427200	5581100	0.501668	-0.329468	0.501923	0.654481	0.152813
7-cyano-7-deazaguanine synthase	7-cyano-7-deazaguanine synthase	queC	P77756	4	22.9	25.514	231	0	0.84459	0.59472	0.51652	0.84358	0.94906	1.1428	0.9742	0.81425	4766400	3442300	26093000	17553000	8529400	42437000	37546000	5387800	6999100	5553800	-0.157102	-0.20297	-0.423991	-0.270704	-0.113602
Rare lipoprotein A	Rare lipoprotein A	rlpA	P10100	4	30.4	37.528	362	0		0.99342	0.84359		1.047	1.2992	1.04	0.84865			21796000	26901000	12364000	71763000	78442000	5992200	8512000	5539700	0.0662614	0.196997	-0.086515	-0.236758	-0.30302
FKBP-type 16 kDa peptidyl-prolyl cis-trans isomerase	FKBP-type 16 kDa peptidyl-prolyl cis-trans isomerase	fkpB	P0AEM0	2	25.5	16.081	149	0		1.2185	1.2514	1.1031	1.1632						19509000	22294000	17961000	43537000	65098000	5127600	6086400	5539500	0.218099	0.285106	0.323543	0.141564	-0.0765356
Transcription-repair-coupling factor	Transcription-repair-coupling factor	mfd	P30958	17	19.9	129.98	1148	0	0.79891	1.0208	0.9314	0.84207	0.98818	0.89596	1.0573	1.1056	13572000	10631000	74085000	81436000	60731000	125930000	155360000	6481800	4932300	5534500	-0.162388	-0.0613303	-0.00817434	-0.0382507	0.124137
Putative binding protein YgiS	Probable deoxycholate-binding periplasmic protein YgiS	ygiS	Q46863	8	26.9	60.693	535	0		0.86584	3.1997	3.6188	1.7936	0.7921	2.8274	3.5619			5384500	2898300	16750000	66852000	79408000	2089900	2109500	5532800	0.842858	-0.270608	1.59146	1.84412	1.00127
Arabinose 5-phosphate isomerase GutQ	Arabinose 5-phosphate isomerase GutQ	gutQ	P17115	4	16.2	34.031	321	0	1.221	1.0472	1.5131	1.4995	1.1996	0.92035	1.1919	1.6227	3973800	5079500	21774000	22414000	23077000	49998000	70641000	4686600	4354600	5522500	0.275365	-0.0235997	0.435629	0.642563	0.367198
2-C-methyl-D-erythritol 2,4-cyclodiphosphate synthase	2-C-methyl-D-erythritol 2,4-cyclodiphosphate synthase	ispF	P62617	4	54.1	16.897	159	0	1.1053				1.1805	0.9432	1.204	1.205	11987000	12408000	4418000	6228900	5586600	26563000	29860000	4831300	7306700	5425700	0.192699	-0.0843644	0.267835	0.269033	0.076334
Esterase YbfF	Esterase YbfF	ybfF	P75736	3	15.7	28.437	254	0	1.2382	0.92373	1.1661	1.2678					8773900	11037000	42123000	28544000	26620000			4166900	4531500	5424400	0.308244	-0.114457	0.221692	0.342327	0.0340828
LexA repressor	LexA repressor	lexA	P0A7C2	1	6.9	22.357	202	0		0.98521	1.4614	1.373	1.0575	0.58308	0.65967	1.1398	5826000	5140000	14921000	16353000	14638000	37411000	42976000	6064800	5629400	5398700	0.0806577	-0.350808	0.0847922	0.329296	0.248638
Uncharacterized protein YaiL	Uncharacterized protein YaiL	yaiL	P51024	3	14.5	19.923	179	0					0.95041				3404800	3386100	13934000	12199000	12704000	57894000	68873000	4078500	5257700	5359500	-0.0733781
Bifunctional (p)ppGpp synthase/hydrolase SpoT;GTP pyrophosphokinase;Guanosine-3,5-bis(diphosphate) 3-pyrophosphohydrolase	Bifunctional (p)ppGpp synthase/hydrolase SpoT	spoT	P0AG24	9	17.9	79.342	702	0		0.963	1.0105	0.84481	0.7998	1.0448	1.1599	1.2821			6128200	7046400	4109200	31184000	36119000	4219000	5297000	5346700	-0.322289	0.00561557	0.117961	0.088759	0.411048
Uncharacterized protein YfeY	Uncharacterized protein YfeY	yfeY	P76537	4	48.2	20.897	191	0		1.2749	1.0854	1.0809	1.2297				6673300	6612300	20632000	27559000	18857000	108870000	143150000	7895300	7053400	5329300	0.298306	0.350384	0.118227	0.112233	-0.186073
Hydroxyacylglutathione hydrolase	Hydroxyacylglutathione hydrolase	gloB	P0AC84	3	17.1	28.434	251	0	1.2593	1.0522	1.3362	1.2907	1.2954	1.0342	1.3192	1.3241	8782600	9884700	23801000	27000000	25640000	76533000	96952000	3829400	4721000	5297300	0.353154	0.0610158	0.408929	0.386701	0.0335467
ATP-dependent RNA helicase HrpA	ATP-dependent RNA helicase HrpA	hrpA	P43329	25	29.5	149.03	1300	0		0.97647	0.80707	0.66968	0.87147	0.96163	0.77935	0.90404	1957100	1287100	39044000	36095000	20698000	146700000	285280000	8355400	7454600	5291600	-0.198477	-0.045357	-0.334225	-0.345821	-0.147344
Oligopeptide transport ATP-binding protein OppF	Oligopeptide transport ATP-binding protein OppF	oppF	P77737	4	11.7	37.197	334	0	0.86004	0.99701	0.837	0.90946	0.95459				17419000	12038000	43674000	41036000	24658000	224900000	117940000	5901100	6743000	5287900	-0.140325	-0.00432012	-0.2567	-0.136918	0.00340668
Peptide deformylase	Peptide deformylase	def	P0A6K3	2	14.8	19.328	169	0					0.69286				6969600	6500800	15570000	16276000	12417000	73986000	80644000	5336100	6091100	5273200	-0.529364
Bifunctional protein TrpGD;Anthranilate synthase component 2;Anthranilate phosphoribosyltransferase	Bifunctional protein TrpGD	trpGD	P00904	3	15.4	56.869	531	0									13840000	6215600	26438000	24852000	11655000	77816000	40364000	8013300	8855800	5236400
Protein DedD	Cell division protein DedD	dedD	P09549	5	31.4	22.938	220	0		1.2486	0.95916	0.72535	0.74031	0.99172	0.93407	0.93025			13465000	14730000	9822200	46249000	43233000	5518700	6698000	5232100	-0.433799	0.163705	-0.0791503	-0.272646	0.161153
Ornithine carbamoyltransferase chain F	Ornithine carbamoyltransferase chain F	argF	P06960	7	37.7	36.827	334	0		0.98971	1.0349	1.0744					3063300	3477700	21224000	26904000	25527000	7330000	4920400	7792800	7717800	5229700		-0.0149222	0.0494914	0.103531
Cell division protein FtsN	Cell division protein FtsN	ftsN	P29131	4	23.8	35.793	319	0		0.98446	1.0166	1.0501	0.97393	1.0256	1.02	1.0607			31838000	28403000	20411000	55891000	58740000	5023300	5695700	5219100	-0.03811	0.00723857	0.0261627	0.0777899	0.1159
Septum site-determining protein MinC	Septum site-determining protein MinC	minC	P18196	9	55.4	24.775	231	0	0.91956	1.0198	0.91344	0.97861	1.0808	0.9472	0.94496	0.90648	20212000	14670000	43682000	44797000	29799000	81700000	94576000	6643400	5305500	5215900	0.000259662	-0.024003	-0.105939	-0.0853666	-0.0856263
Glucans biosynthesis protein D	Glucans biosynthesis protein D	mdoD	P40120	6	16.5	62.757	551	0		1.0058	1.2623	1.1879	1.1778	0.9704	1.1791	1.2468	13478000	4372300	19657000	21028000	16294000	38135000	38762000	4901100	5644000	5213300	0.236095	-0.017271	0.287709	0.283744	0.0476494
Uncharacterized ABC transporter ATP-binding protein YadG	Uncharacterized ABC transporter ATP-binding protein YadG	yadG	P36879	8	40.9	34.647	308	0	1.1683	1.0063	1.0818	1.0812	1.0298	1.083	0.96443	0.96678	11031000	10259000	22298000	22756000	17331000	95267000	89286000	5651700	6092300	5185100	0.136257	0.0630197	0.0329683	0.0342016	-0.102055
mRNA interferase RelE	mRNA interferase RelE	relE	P0C077	3	37.9	11.225	95	0		1.0579	1.1049	1.1535							9780400	10329000	8578200			6698700	7571600	5172600		0.0812033	0.143916	0.206018
Protein QmcA	Protein QmcA	qmcA	P0AA53	7	45.2	33.743	305	0	1.2301	0.84942	1.4985	1.6533	1.4145	0.88079	1.3029	1.4337	7762400	10551000	29975000	28930000	37696000	77627000	100220000	5134600	4505000	5167300	0.40305	-0.209053	0.486148	0.626205	0.223156
Uncharacterized HTH-type transcriptional regulator YieP	Uncharacterized HTH-type transcriptional regulator YieP	yieP	P31475	5	36.5	26.076	230	0		0.87963	0.80475	0.87683	0.67491	0.97567	0.90619	0.82921			20820000	20976000	10947000	32346000	19352000	7470300	9951100	5162400	-0.567233	-0.108348	-0.225211	-0.229349	0.337884
(S)-ureidoglycine aminohydrolase	(S)-ureidoglycine aminohydrolase	allE	P75713	2	13.4	28.73	261	0		1.1723	1.8071	1.402	1.3633	1.006	1.4618	1.5162	1812300	2084400	16680000	21150000	18212000	29669000	56349000	3273200	3313500	5111000	0.447103	0.123203	0.708805	0.545079	0.0979757
Probable phospholipid import ATP-binding protein MlaF	Probable phospholipid import ATP-binding protein MlaF	mlaF	P63386	2	8.6	29.096	269	0		0.79113	2.2723	2.8166	0.92131	0.77522	0.90105	0.99986			13270000	13398000	72806000	50568000	57382000	5893800	6044800	5101500	-0.118241	-0.352593	0.666007	0.932235	1.05048
ATP-binding/permease protein CydD	ATP-binding/permease protein CydD	cydD	P29018	4	13.9	65.055	588	0		0.99676	0.79035	0.98864	1.1468	1.2021	1.208	1.1086			16367000	17406000	11969000	5635400	10005000	4497000	5419100	5014300	0.197614	0.136756	-0.00119071	0.068492	-0.129122
Uronate isomerase	Uronate isomerase	uxaC	P0A8G3	6	20.6	53.987	470	0	2.3903	1.0884	2.2808	2.0604	2.2437	1.1298	1.9844	1.7176	3494900	8194300	22958000	18413000	24058000	25732000	64960000	3039200	3609100	5011200	1.21226	0.149389	1.09261	0.917623	-0.294635
4-alpha-glucanotransferase	4-alpha-glucanotransferase	malQ	P15977	12	21.3	78.503	694	0		1.0705	0.8138	0.71152	0.78003	0.99147	0.63383	0.68819			32550000	48558000	21271000	72961000	58231000	7082100	8135500	4987500	-0.358398	0.0440233	-0.466307	-0.514872	-0.156474
UPF0115 protein YfcN	UPF0115 protein YfcN	yfcN	P0A8B2	9	78.7	21.013	183	0		1.3488	0.87267	0.60032	0.92769				1734900	1072700	18229000	29891000	11953000	35624000	33261000	6077400	6356900	4949500	-0.108285	0.431676	-0.196492	-0.736196	-0.627911
Guanylate kinase	Guanylate kinase	gmk	P60546	3	16.4	23.592	207	0	0.86817					1.1975	0.92378	0.78754	21264000	16738000	10293000	22204000	9607900	28260000	25226000	5404400	6938900	4927900	-0.203951	0.260026	-0.114379	-0.344575	-0.140624
Cell division protein ZapE	Cell division protein ZapE	zapE	P64612	4	14.4	43.063	375	0		0.76905	0.89602	1.0343	0.93366	0.7214	0.95155	1.2185	4895600	5954400	13742000	14552000	9611600	72006000	67156000	4643100	4067900	4906400	-0.0990308	-0.424252	-0.114371	0.171719	0.27075
GTPase HflX	GTPase HflX	hflX	P25519	6	20	48.327	426	0		1.0371	1.0091	1.0697		1.1028	1.2252	1.1769			18322000	16989000	11844000	12633000	12090000	4433900	5355400	4873700		0.0975434	0.159823	0.167743
Voltage-gated potassium channel Kch	Voltage-gated potassium channel Kch	kch	P31069	3	14.4	46.062	417	0		0.9475	0.73071	0.95282	0.89619	1.0657	1.3698	1.2642	3543500	2492900	25810000	18332000	14551000	65414000	93536000	3027500	4252600	4826900	-0.158123	0.0094905	0.0707397	0.148622	0.306745
Phosphotransferase RcsD	Phosphotransferase RcsD	rcsD	P39838	11	11.8	100.37	890	0	0.69988	1.0935	0.82247	0.8302	0.7424	0.95763	0.91949	1.055	6042000	4416400	25145000	25251000	15723000	100800000	86498000	5157200	5158100	4815300	-0.471649	0.0364189	-0.199289	-0.0852824	0.386366
Uncharacterized protein YgiM	Uncharacterized protein YgiM	ygiM	P0ADT8	6	39.8	23.076	206	0	0.78121	0.91197	0.78432	0.85019	0.93222	0.91869	0.9631	0.6609	8887700	6197100	68710000	63379000	30401000	115200000	114350000	6095600	9858600	4791200	-0.223113	-0.127636	-0.194774	-0.40441	-0.181298
dTDP-4-dehydrorhamnose 3,5-epimerase	dTDP-4-dehydrorhamnose 3,5-epimerase	rfbC	P37745	5	36.2	21.27	185	0		1.1588	1.3117	1.1266	0.96955	0.91552	1.1362	1.1604	7014700	4952800	8264900	9893700	8346400	55760000	61958000	4817700	5264600	4789200	-0.0446128	0.0526385	0.291545	0.193456	0.238069
DNA translocase FtsK	DNA translocase FtsK	ftsK	P46889	15	18	146.66	1329	0		0.98615	0.94623	0.86341	1.0174	1.1406	0.88976	0.83122			21565000	26461000	25072000	52373000	60773000	6190300	6727100	4787000	0.024887	0.0886505	-0.123442	-0.23903	-0.263917
Class B acid phosphatase	Class B acid phosphatase	aphA	P0AE22	8	46.4	26.103	237	0	2.2441	1.4	3.837	4.0663	3.1648	1.174	3.7157	3.1815	9225100	22358000	6936100	7092900	21722000	55261000	148500000	1579600	1838400	4768900	1.43534	0.364012	1.91699	1.85754	0.422208
GDP-mannose pyrophosphatase NudK	GDP-mannose pyrophosphatase NudK	nudK	P37128	5	39.3	21.748	191	0	0.90103	1.0516	0.99938	0.81837	0.74852				11829000	8097900	28247000	30864000	16790000	19793000	14785000	7337700	6232900	4750100	-0.277927	0.072586	-0.000894748	-0.289175	-0.0112473
Glutathionyl-hydroquinone reductase YqjG	Glutathionyl-hydroquinone reductase YqjG	yqjG	P42620	6	36.3	37.386	328	0	2.3624	1.1525	1.4198	1.3849	1.5064	0.99495	1.1199	1.1349	6301100	19760000	22627000	29837000	25134000	32725000	72849000	4828300	5882800	4741200	0.951886	0.102625	0.344658	0.333309	-0.618577
3-deoxy-D-manno-octulosonate 8-phosphate phosphatase KdsC	3-deoxy-D-manno-octulosonate 8-phosphate phosphatase KdsC	kdsC	P0ABZ4	1	5.3	19.997	188	0									7445600	5620500				34405000	40163000	5069400	5844400	4696500
Outer membrane lipoprotein RcsF	Outer membrane lipoprotein RcsF	rcsF	P69411	2	20.1	14.163	134	0		0.92658	1.0491	1.1543	1.6068	0.83728	0.97145	1.1534			18431000	22390000	15842000	50572000	90759000	4995100	5544900	4637400	0.68419	-0.181264	0.0147481	0.206456	-0.477735
PTS-dependent dihydroxyacetone kinase, phosphotransferase subunit DhaM;Phosphocarrier protein HPr;Phosphotransferase enzyme IIA component	Protein-lysine deacetylase	dhaM	P37349	7	34.7	51.448	472	0	0.41538	0.89429	0.36416	0.42051	0.38389	1.085	0.48402	0.44674	7773200	3460600	25428000	17961000	6039600	113350000	38204000	9238700	12088000	4616000	-1.32325	-0.015017	-1.23756	-1.20548	0.117765
Chromosome partition protein MukE	Chromosome partition protein MukE	mukE	P22524	2	11.5	26.974	234	0		1.0714	1.0284	1.1636	0.90791						13456000	14631000	11023000	34612000	36289000	4639500	5149000	4613400	-0.139379	0.0994972	0.0404015	0.218595	0.357974
Probable diguanylate cyclase YdaM	Probable diguanylate cyclase YdaM	ydaM	P77302	5	21.7	46.452	410	0		0.91921	1.4397	1.5371	1.0934	1.4531	1.563	1.0893			14260000	12371000	14916000	25831000	24122000	3035200	5079100	4599400	0.128821	0.246293	0.58626	0.393087	0.264265
Multiphosphoryl transfer protein;Phosphocarrier protein HPr;Fructose-specific phosphotransferase enzyme IIA component	Multiphosphoryl transfer protein	fruB	P69811	7	23.7	39.647	376	0	0.73014	1.0533	0.63591	0.66604	0.9163	1.2306	1.0314	0.83233	8096100	5328900	21315000	27450000	10075000	112320000	103330000	4816800	7343700	4586100	-0.28065	0.191499	-0.262478	-0.416606	-0.135956
Positive transcription regulator EvgA	Positive transcription regulator EvgA	evgA	P0ACZ4	5	34.3	22.69	204	0					0.73103	0.93329	0.99921	1.0583	4019600	4063200	5673100	5521900	4123100	59410000	48699000	4905700	5493300	4583400	-0.451997	-0.0996027	-0.00114018	0.0817487	0.533746
Glycerol-3-phosphate dehydrogenase [NAD(P)+]	Glycerol-3-phosphate dehydrogenase [NAD(P)+]	gpsA	P0A6S7	4	18	36.361	339	0		0.95605	1.257	1.3574							16271000	15108000	12323000	24343000	26605000	3536000	12098000	4540700		-0.064842	0.329985	0.440846
GTPase Era	GTPase Era	era	P06616	6	30.9	33.81	301	0	1.0676	1.0799	1.0284	1.094	0.98127				13603000	12013000	23568000	23184000	13808000	62141000	74685000	5219200	5656800	4521000	0.0348284	0.110898	0.0404015	0.129613	0.0947843
Uncharacterized protein YcgM	Uncharacterized protein YcgM	ycgM	P76004	4	26	23.711	219	0		0.80464	0.80251	1.2155	1.3277				5527600	6776000	24767000	18021000	12890000	39458000	50779000	4669900	4505200	4496700	0.408929	-0.313585	-0.317409	0.28155	-0.127379
Nucleoid occlusion factor SlmA	Nucleoid occlusion factor SlmA	slmA	P0C093	2	19.2	22.836	198	0											10755000	15092000	7338700			3609300	3487400	4493300
Galactokinase	Galactokinase	galK	P0A6T3	3	13.4	41.442	382	0		0.94616	2.253	2.2671	2.0238				2232200	5175600	20719000	16962000	28409000	12397000	23419000	2496900	2334700	4458900	1.01707	-0.0798439	1.17185	1.18085	0.163781
Uncharacterized amino-acid ABC transporter ATP-binding protein YecC	L-cystine transport system ATP-binding protein YecC	yecC	P37774	3	24	27.677	250	0		0.80235	1.3232	1.6643	1.0877	1.1423	0.7707	0.69185			24121000	24317000	25549000	51073000	54168000	5204800	7204200	4406800	0.121281	-0.0404895	0.0661925	0.236431	0.115151
Malate:quinone oxidoreductase	Malate:quinone oxidoreductase	mqo	P33940	14	40.7	60.229	548	0		0.80686	0.69138	0.99736	0.51273	0.93675	0.76485	0.70454	2536600	1051600	37093000	25342000	18998000	170310000	70702000	8052100	6651000	4401500	-0.963729	-0.197923	-0.457762	-0.232854	0.730875
Fumarate reductase subunit D	Fumarate reductase subunit D	frdD	P0A8Q3	1	5.9	13.107	119	0																4070200	1299700	4400300
Uncharacterized protein YigI	Uncharacterized protein YigI	yigI	P0ADP2	2	12.3	17.163	155	0					1.3075				8365100	5665100	9786400	9149300	6105600	39667000	54580000	3795000	4238200	4384500	0.386811
Protein AsmA	Protein AsmA	asmA	P28249	4	10	68.962	617	0		1.1512	1.4764	1.2983	1.4229	0.8925	1.2013	1.3993	3126500	2205400	8130100	9846900	6965700	22384000	28135000	1979700	3389900	4376700	0.508834	0.0311834	0.420994	0.431676	-0.0771578
Uncharacterized protein YfdI	Uncharacterized protein YfdI	yfdI	P76507	7	18.3	51.483	443	0	0.81002	0.97921	1.268	0.6644	0.83683	1.0523	0.85074	0.76869	10275000	10867000	32677000	40370000	53473000	40402000	35207000	4148200	5980300	4373900	-0.280291	0.0225525	0.0832066	-0.480871	-0.20058
Uncharacterized protein YbgK	Uncharacterized protein YbgK	ybgK	P75745	4	16.5	34.386	310	0		0.73991	0.89772	1.1754	1.4485						19969000	13565000	12512000	32724000	42655000	3442300	4145900	4361500	0.53456	-0.434578	-0.155663	0.233152	-0.301408
Multidrug resistance protein MdtE	Multidrug resistance protein MdtE	mdtE	P37636	12	40.3	41.19	385	0	1.0208	1.0044	0.72779	0.63627	0.91467	1.3452	0.72974	0.5559	8672500	7964800	49428000	46665000	27841000	90778000	88059000	6675400	8876400	4359800	-0.0473161	0.232415	-0.456474	-0.74641	-0.699094
Phosphate import ATP-binding protein PstB	Phosphate import ATP-binding protein PstB	pstB	P0AAH0	10	42.4	29.027	257	0		0.81956	1.1236	1.2405	1.4201	1.1403	1.3769	1.1797	3422200	7927000	45730000	33081000	34537000	28514000	46326000	3796800	4840000	4337000	0.505993	-0.0292494	0.322217	0.275126	-0.230866
Glutamate-pyruvate aminotransferase AlaA	Glutamate-pyruvate aminotransferase AlaA	alaA	P0A959	9	30.1	45.517	405	0		0.29611	0.8985	2.7811	1.0931	0.98863	0.99936	0.97913	1641300	1307200	14380000	5169400	11157000	42326000	47962000	3478200	4478800	4294900	0.128425	-0.638524	-0.0756264	0.910821	0.782396
NADPH-dependent 7-cyano-7-deazaguanine reductase	NADPH-dependent 7-cyano-7-deazaguanine reductase	queF	Q46920	3	19.9	32.587	282	0	0.94874	1.0622	1.0273	0.96465	1.0547	1.3315	1.3839	0.9986	14475000	10085000	15900000	17710000	13152000	42173000	50805000	3893500	5804000	4217300	0.0024793	0.259242	0.269751	-0.0267561	-0.0292354
tRNA modification GTPase MnmE	tRNA modification GTPase MnmE	mnmE	P25522	6	21.6	49.23	454	0		1.0836	0.98923	0.95565	0.9179	1.1126	1.0383	0.88357			18101000	19460000	14087000	71853000	75764000	4247300	5957700	4214800	-0.123591	0.135009	0.0197233	-0.120906	0.00268517
Glycerol kinase	Glycerol kinase	glpK	P0A6F3	6	26.5	56.23	502	0		0.99356	2.8491	2.9932	2.4569				3307000	8639800	7170400	7485400	14410000	29230000	74858000	1959500	1538400	4177200	1.29684	-0.009321	1.51051	1.58169	0.28485
Mechanosensitive channel MscK	Mechanosensitive channel MscK	mscK	P77338	13	19	127.21	1120	0	0.95721	1.0382	0.77719	0.70474	0.9634	0.8735	0.89749	1.0805	25617000	23538000	21261000	24733000	12433000	39097000	40246000	4330700	4881100	4148600	-0.0584354	-0.0651439	-0.256115	-0.163882	-0.105447
DNA topoisomerase 4 subunit A	DNA topoisomerase 4 subunit A	parC	P0AFI2	14	34.8	83.83	752	0	0.66995	1.0021	0.8745	0.90741	0.82598	0.81346	0.78236	0.96957	11869000	9135400	98206000	95059000	46762000	152300000	137180000	5890100	4886500	4142500	-0.418957	-0.139585	-0.271548	-0.0915867	0.327371
Oxidoreductase UcpA	Oxidoreductase UcpA	ucpA	P37440	2	5.7	27.85	263	0					3.831				2234400	5937300				15810000	56400000	976440	894270	4139700	1.93772
1-acyl-sn-glycerol-3-phosphate acyltransferase	1-acyl-sn-glycerol-3-phosphate acyltransferase	plsC	P26647	3	20.4	27.453	245	0		0.88861	0.87519	0.80752	0.99038						19144000	15033000	11794000	77701000	81579000	5320700	5249000	4106600	-0.0139459	-0.170378	-0.192332	-0.30843	-0.294484
Nitrate/nitrite response regulator protein NarP	Nitrate/nitrite response regulator protein NarP	narP	P31802	2	14	23.575	215	0		0.67581	0.79315	1.0985	0.99062				3754300	1500400	14104000	12828000	8750000	30992000	33537000	3278500	4000700	4106300	-0.0135963	-0.56531	-0.334334	0.135535	0.149131
Thymidine kinase	Thymidine kinase	tdk	P23331	3	21.5	23.456	205	0						1.2901	1.0864	0.83857	1136200	638300				20113000	16722000	4097000	6390100	4095700		0.367483	0.119555	-0.253997
HTH-type transcriptional repressor AllR	HTH-type transcriptional repressor AllR	allR	P0ACN4	2	11.4	29.269	271	0		0.97352	0.85175	0.9406	0.99524	0.98332	0.94157	0.94868			41287000	35674000	21987000	53872000	58458000	3846700	4550700	4089400	-0.00688362	-0.0314742	-0.157367	-0.0821635	-0.0752798
D-xylose-binding periplasmic protein	D-xylose-binding periplasmic protein	xylF	P37387	8	34.2	35.734	330	0		2.3186	6.8873	21.93	3.494				220590	1493300	4576200	7348200	26858000	13971000	70561000	804410	843290	4082100	1.80488	1.21325	2.78394	4.45483	2.64995
Replicative DNA helicase	Replicative DNA helicase	dnaB	P0ACB0	5	23.6	52.389	471	0		1.148	1.0515	0.9695	0.80019	1.0882	0.99204	0.87023	2271200	1648600	22913000	25464000	17065000	37168000	28972000	4446200	5907400	4043700	-0.321585	0.161049	0.0310705	-0.120506	0.20108
S-adenosylmethionine:tRNA ribosyltransferase-isomerase	S-adenosylmethionine:tRNA ribosyltransferase-isomerase	queA	P0A7F9	3	16	39.43	356	0		0.96548	0.77364	0.9482	0.93266	1.0433	0.82422	0.77596			23612000	23477000	12041000	130140000	185990000	5613400	7817900	4042000	-0.100577	0.00631957	-0.323859	-0.214106	-0.113529
NAD/NADP-dependent betaine aldehyde dehydrogenase	NAD/NADP-dependent betaine aldehyde dehydrogenase	betB	P17445	7	22.2	52.911	490	0	0.79379	1.1225	0.93786	0.83353	0.92512	0.78124	0.52751	0.7456	8233200	5960600	16741000	16100000	9406000	88583000	79326000	6765600	6586200	4040400	-0.218506	-0.0711635	-0.448735	-0.34087	-0.122364
Uncharacterized protein YecF	Uncharacterized protein YecF	yecF	P0AD07	2	50	8.2385	74	0											4283000	4129900	1550400	23112000	16257000	4118900	4887900	3963200
Inner membrane protein YebE	Inner membrane protein YebE	yebE	P33218	2	16	23.687	219	0														5166300	7238700			3943500
Ribosomal RNA large subunit methyltransferase I	Ribosomal RNA large subunit methyltransferase I	rlmI	P75876	9	34.6	44.356	396	0	0.73698	1.0034	0.65527	0.68081	0.91987	1.0701	1.1436	1.07	9958400	6982200	66441000	65127000	48637000	161130000	185580000	3935700	5044000	3936900	-0.271557	0.052068	-0.152909	-0.191977	0.0795795
UDP-N-acetylenolpyruvoylglucosamine reductase	UDP-N-acetylenolpyruvoylglucosamine reductase	murB	P08373	7	33.3	37.851	342	0		0.95243	0.84982	0.89081	0.85461	1.0729	0.94537	0.79716	5265500	6493500	13900000	16310000	8276100	97948000	79895000	3758300	4698000	3928800	-0.226662	0.018157	-0.155863	-0.244711	-0.0180488
Adenylyl-sulfate kinase	Adenylyl-sulfate kinase	cysC	P0A6J1	2	20.9	22.321	201	0		0.67076	0.65147	0.93983	0.76783				9172900	4957700	45635000	40210000	26276000	120820000	85171000	4150800	4980500	3906500	-0.381141	-0.576131	-0.618229	-0.0895283	0.291613
Probable phospholipid ABC transporter-binding protein MlaD	Probable phospholipid ABC transporter-binding protein MlaD	mlaD	P64604	4	44.3	19.576	183	0		1.0493	0.93388	0.84083	0.56434	1.0203	0.81437	0.8737	5136300	3904600	23710000	19201000	14903000	27344000	13700000	5313600	6596700	3865800	-0.825363	0.049352	-0.194088	-0.222187	0.603177
Dihydrofolate reductase	Dihydrofolate reductase	folA	P0ABQ4	1	11.3	17.999	159	0					1.5269									48690000	69693000	2862100	3641300	3849600	0.610606
Protein TolA	Protein TolA	tolA	P19934	10	31.4	43.156	421	0	1.3704	1.0322	0.73276	0.8473	0.93922	1.0721	1.3789	1.1303	56264000	8019000	17291000	19202000	13722000	52005000	47683000	3193900	4342400	3848800	0.207656	0.0733404	0.0783776	-0.0162494	-0.223905
Protein YrdA	Protein YrdA	yrdA	P0A9W9	5	38.6	20.245	184	0	0.92886	0.98532	0.82615	0.63422	0.72592				19461000	16616000	32955000	33059000	16479000	76245000	62304000	5264200	6101000	3846900	-0.273361	-0.0213358	-0.275524	-0.656945	-0.383584
Methionine aminopeptidase	Methionine aminopeptidase	map	P0AE18	6	23.5	29.33	264	0		1.0074	0.99135	1.015	0.78423	0.94059	0.99939	0.9504			100020000	116680000	88704000	90310000	71818000	3953900	4656700	3843800	-0.350651	-0.0380137	-0.00669519	-0.025177	0.325474
Thiol:disulfide interchange protein DsbD	Thiol:disulfide interchange protein DsbD	dsbD	P36655	5	13.1	61.794	565	0		1.003	0.84494	0.93829		1.0774	0.98104	0.87531	4740700	2624400	17254000	17353000	11165000	16835000	27372000	3834200	4647500	3842500		0.0568609	-0.131329	-0.141144
Electron transport complex subunit RsxC	Electron transport complex subunit RsxC	rsxC	P77611	8	24.1	80.171	740	0		0.74549	0.87884	0.85373							10229000	9292600	17270000	13881000	5080800	2974100	3807000	3833600		-0.423739	-0.186328	-0.228148
Uncharacterized protein YtfB	Uncharacterized protein YtfB	ytfB	P39310	4	41	23.505	212	0		1.0649	1.3993	1.3103	1.3774						16942000	24186000	18646000	84193000	76014000	2302000	2871100	3833600	0.461948	0.090718	0.484705	0.389897	-0.0720504
Lipoprotein NlpE	Lipoprotein NlpE	nlpE	P40710	3	20.3	25.844	236	0		0.82106	0.98971	1.233	1.5283				5173900	6152500	16924000	15842000	15094000	35318000	61278000	4622300	6027000	3826200	0.611928	-0.28444	-0.0149222	0.302173	-0.309755
Anthranilate synthase component 1	Anthranilate synthase component 1	trpE	P00895	2	9.2	57.494	520	0		1.0954	0.76746	0.71112	0.64972						37286000	33334000	15373000	48291000	32531000	5802700	6158900	3808700	-0.62211	0.131458	-0.381837	-0.491835	0.130275
tRNA N6-adenosine threonylcarbamoyltransferase	tRNA N6-adenosine threonylcarbamoyltransferase	tsaD	P05852	5	25.5	36.008	337	0	0.81865	1.3668	0.90767	0.90561	0.7863				7644800	6967600	22882000	25605000	14561000	71055000	60574000	3769900	3931400	3797000	-0.317472	0.450802	-0.13976	-0.143038	0.174433
UPF0229 protein YeaH	UPF0229 protein YeaH	yeaH	P76235	5	15.2	49.392	427	0		3.2713	2.4213	0.87842	0.87956	0.2875	0.38007	1.3725			4620100	15529000	8212100	22100000	17066000	8283900	3984100	3784900	-0.185146	0.831391	0.486133	0.170515	0.355661
UPF0267 protein YqfB	UPF0267 protein YqfB	yqfB	P67603	5	64.1	11.905	103	0	0.9798	1.0603	1.0369	1.1526	1.1185	1.1982	1.4781	1.1515	22766000	19273000	51672000	50998000	35684000	73896000	91012000	3701800	4760000	3783100	0.069221	0.175365	0.330558	0.204203	0.134982
Ribonuclease G	Ribonuclease G	rng	P0A9J0	5	20	55.364	489	0		1.1198	1.0568	0.813	0.73313						15315000	18693000	11351000	25854000	22480000	3361100	5512700	3775500	-0.447859	0.163241	0.0797024	-0.298673	0.149186
L-seryl-tRNA(Sec) selenium transferase	L-seryl-tRNA(Sec) selenium transferase	selA	P0A821	4	10.8	50.607	463	0	0.79664	0.95435	0.80252	0.85012	1.3478	0.88776	0.87045	1.011	6058900	5670100	12973000	13456000	8320900	76558000	69620000	5040700	4758400	3768300	0.100601	-0.118641	-0.257588	-0.103829	-0.20443
Antitoxin DinJ	Antitoxin DinJ	dinJ	Q47150	3	41.9	9.4057	86	0		0.60416	0.61915	1.0304	1.0961				1912100	523180	6219000	5455100	3994500	36584000	43444000	2918700	4050300	3767200	0.132379	-0.726997	-0.691639	0.0432045	-0.0891749
Ribosomal protein L11 methyltransferase	Ribosomal protein L11 methyltransferase	prmA	P0A8T1	2	13.7	31.877	293	0					1.1454									25557000	36315000	2647700	3797900	3755900	0.195852
Alpha-D-glucose-1-phosphate phosphatase YihX	Alpha-D-glucose 1-phosphate phosphatase YihX	yihX	P0A8Y3	1	4.5	22.732	199	0.009704														12524000	21020000	1879700	1930400	3755200
Uncharacterized protein YajD	Uncharacterized protein YajD	yajD	P0AAQ2	3	33.9	13.364	115	0									3994100	5645800	4885300	5014600	6725400	15731000	26002000	2740600	2274500	3752500
23S rRNA (guanosine-2-O-)-methyltransferase RlmB	23S rRNA (guanosine-2-O-)-methyltransferase RlmB	rlmB	P63177	2	10.3	26.556	243	0		1.0306	0.96488	0.77204							30646000	26980000	19121000	32193000	39707000	3311000	4958500	3729700		0.0434845	-0.0515786	-0.373252
tRNA-2-methylthio-N(6)-dimethylallyladenosine synthase	tRNA-2-methylthio-N(6)-dimethylallyladenosine synthase	miaB	P0AEI1	6	27.6	53.662	474	0		1.0654	0.82512	0.7748	0.76446						60129000	57562000	27025000	99710000	79110000	5320600	6422200	3720200	-0.387487	0.0913952	-0.277324	-0.368104	0.0193829
Protease 3	Protease 3	ptrA	P05458	16	25.6	107.71	962	0	0.87678	1.2919	0.95898	0.68086	1.162	1.0487	0.99381	0.75213	3918700	2951600	14406000	22014000	30063000	81597000	77921000	3405400	4783800	3674500	0.0277061	0.226878	-0.0344632	-0.480971	-0.508678
tRNA (cytidine/uridine-2-O-)-methyltransferase TrmJ	tRNA (cytidine/uridine-2-O-)-methyltransferase TrmJ	trmJ	P0AE01	1	11.4	27.048	246	0					0.79361						29959000	26246000	14946000	71568000	66904000	5670700	5964500	3661200	-0.333498
N-acetylneuraminate lyase	N-acetylneuraminate lyase	nanA	P0A6L4	4	20.2	32.593	297	0					2.9982						1542500	2044500	3149200	16391000	49857000	598040	736970	3604800	1.5841
tRNA pseudouridine synthase D	tRNA pseudouridine synthase D	truD	Q57261	6	30.9	39.091	349	0		1.0712	1.0637	1.0005	0.8378	1.0413	0.95429	0.95628			11150000	10677000	6256200	72450000	60916000	3824100	3883400	3581700	-0.255322	0.0789513	0.012919	-0.0315184	0.223804
Uncharacterized HTH-type transcriptional regulator YciT	Uncharacterized HTH-type transcriptional regulator YciT	yciT	P76034	8	68.3	27.602	249	0		1.0404	1.05	1.0127					4065500	4775100	39744000	39574000	25549000	3816400	5363900	3669800	4162000	3575100		0.0571383	0.0703893	0.0182069
Flavodoxin-1	Flavodoxin-1	fldA	P61949	4	40.3	19.737	176	0	1.0919	0.90617	0.97958	0.95015	1.9645	3.0962	1.5289	0.50143	18519000	20739000	36346000	33237000	20998000	35044000	57841000	2866000	9610000	3558300	0.611833	1.00085	0.326813	-0.462376	-1.07421
G/U mismatch-specific DNA glycosylase	G/U mismatch-specific DNA glycosylase	mug	P0A9H1	6	59.5	18.673	168	0	1.0937	0.87435	1.0269	1.2054	1.0908				13347000	13412000	73392000	46937000	41624000	87310000	90173000	3759900	3868000	3548900	0.127303	-0.193717	0.0382957	0.269512	0.142209
Protein YhjK	Protein YhjK	yhjK	P37649	6	16.6	74.38	662	0														2821900	3976000	3818600	2910300	3545600
Peptidoglycan synthase FtsI	Peptidoglycan synthase FtsI	ftsI	P0AD68	7	21.9	63.877	588	0		0.85852	0.73981	1.0285	0.56819	0.6207	0.58904	1.0903			35392000	20910000	15551000	49441000	33934000	6360000	4978100	3537500	-0.815555	-0.435163	-0.589822	0.0832474	0.898802
Transcriptional regulator YqjI	Transcriptional regulator YqjI	yqjI	P64588	2	21.7	23.401	207	0																3553800	3841800	3530600
Gamma-glutamylcyclotransferase family protein YtfP	Gamma-glutamylcyclotransferase family protein YtfP	ytfP	P0AE48	1	10.6	12.866	113	0					1.3813						12486000	12460000	8457200	31283000	37230000	3438100	4418000	3519600	0.466027
Thiol:disulfide interchange protein DsbG	Thiol:disulfide interchange protein DsbG	dsbG	P77202	10	47.2	27.495	248	0	0.98394	0.77192	1.0831	1.1675	0.85678	1.0741	0.93578	0.93508	21386000	21843000	24136000	18073000	14696000	116570000	95390000	3623600	4766100	3511900	-0.11973	-0.115582	0.0135552	0.0721607	0.191891
Universal stress protein D	Universal stress protein D	uspD	P0AAB8	3	34.5	16.293	142	0					0.8539						14578000	15383000	13005000	35315000	29365000	2941800	3594100	3511400	-0.227861
Chromosome partition protein MukB	Chromosome partition protein MukB	mukB	P22523	10	14.6	170.23	1486	0		1.1147	1.1949	0.97775	1.07	0.9617	0.93254	0.96172	4460900	3958800	25970000	33596000	20261000	69662000	78664000	4262300	4239100	3481800	0.0976108	0.0540844	0.0891184	-0.0443375	-0.141948
Maf-like protein YceF	Maf-like protein YceF	yceF	P0A729	2	12.4	21.691	194	0						1.0319	1.2743	1.2297			2133900	2413300	3917500	3485200	8574400	3747600	3993200	3454600		0.0453032	0.349705	0.298306
Thymidylate kinase	Thymidylate kinase	tmk	P0A720	4	30	23.783	213	0		1.1112	0.85612	0.75027	0.90675	0.87394	0.77212	0.88576			12959000	17806000	7588200	37837000	41144000	6395500	4877000	3449700	-0.141223	-0.0107592	-0.296687	-0.289801	-0.148578
Glycine betaine/L-proline transport ATP-binding protein ProV	Glycine betaine/proline betaine transport system ATP-binding protein ProV	proV	P14175	8	23.8	44.162	400	0	0.43695	0.68964	0.41883	0.5722	0.21645	0.62874	0.24143	0.39802	13364000	5258800	59239000	42929000	16779000	53054000	15355000	15023000	12985000	3408400	-1.61396	-0.601234	-1.59889	-1.04362	0.570345
Ribose import ATP-binding protein RbsA	Ribose import ATP-binding protein RbsA	rbsA	P04983	9	28.1	55.041	501	0		0.94667	2.5384	2.5402	2.537	1.4886	3.5068	2.4345	1454200	1771100	11980000	12411000	25040000	58894000	135460000	1391400	1846400	3393300	1.34312	0.284082	1.59579	1.31461	-0.028514
Pyridoxine/pyridoxamine 5-phosphate oxidase	Pyridoxine/pyridoxamine 5-phosphate oxidase	pdxH	P0AFI7	6	45	25.545	218	0		0.95681	0.97573	0.96204	0.93083	0.99411	1.0184	0.88894			60596000	65921000	58147000	60697000	54308000	4570700	4495300	3363700	-0.10341	-0.0358454	-0.00424054	-0.111711	-0.00830031
Lipid-A-disaccharide synthase	Lipid-A-disaccharide synthase	lpxB	P10441	6	23.8	42.382	382	0		0.70844	1.1084	1.4459	1.1316	1.0588	1.0015	1.1059	1436800	1437700	12594000	9973400	9960600	40326000	42399000	3018300	3740100	3362100	0.178364	-0.178502	0.0771746	0.351515	0.173151
Protein TolR	Protein TolR	tolR	P0ABV6	4	34.5	15.383	142	0	0.9038	1.0086	0.82687	0.81446	0.99936	0.9868	0.81065	0.94586	21494000	16787000	33002000	31977000	77537000	38811000	45265000	4633000	5734900	3331000	-0.0716031	-0.00332202	-0.288487	-0.184162	-0.112559
Ribosomal RNA small subunit methyltransferase A	Ribosomal RNA small subunit methyltransferase A	rsmA	P06992	3	18.3	30.42	273	0		1.0723	1.3247	1.3481	0.78715	0.90544	0.93739	0.98544			29502000	30241000	34590000	89445000	81494000	4300900	5744100	3324400	-0.34529	-0.0161472	0.177656	0.22252	0.56781
Pantothenate kinase	Pantothenate kinase	coaA	P0A6I3	5	28.8	36.359	316	0		0.71752	0.92549	1.1362	1.2981	1.0378	1.1413	1.0747			13556000	10875000	9732500	31640000	34459000	3857300	4061900	3282600	0.376402	-0.188266	0.0473918	0.144634	-0.231768
dTDP-4-amino-4,6-dideoxygalactose transaminase	dTDP-4-amino-4,6-dideoxygalactose transaminase	rffA	P27833	7	32.7	41.901	376	0		1.0934	0.88996	0.82553	0.92096	1.1726	0.8618	0.75796	4591200	5095300	24708000	28443000	18426000	62341000	47442000	3614200	4857400	3254300	-0.11879	0.180148	-0.191195	-0.336892	-0.218103
Phosphoglycerol transferase I	Phosphoglycerol transferase I	mdoB	P39401	10	16	85.493	763	0		0.83479	1.4683	1.5984	1.4003	0.53458	1.1567	2.2225			13394000	15197000	16415000	11246000	23676000	3079600	2635400	3252100	0.485736	-0.546488	0.392317	0.933913	0.448177
Thiosulfate sulfurtransferase YnjE	Thiosulfate sulfurtransferase YnjE	ynjE	P78067	10	43.7	48.228	435	0	1.702	0.87815	1.5332	1.4771	1.7558	0.86253	1.7668	1.7672	6716800	12032000	13614000	14364000	13132000	78012000	111070000	2389900	2646200	3241700	0.789854	-0.200349	0.722466	0.697907	-0.0919472
Inner membrane protein YhjD	Inner membrane protein YhjD	yhjD	P37642	4	14.2	37.911	337	0	1.7499	0.94372	1.0389	1.106		0.97786	0.92057	0.90187	7244300	10169000	14200000	14767000	9811000	11137000	11622000	3364000	4638000	3241500	0.807272	-0.057707	-0.0295365	0.00566586	-0.801607
Transcriptional repressor RcnR	Transcriptional repressor RcnR	rcnR	P64530	3	34.4	10.134	90	0		0.77551	0.70016	0.80281		0.97526	0.66154	0.7387	3965600	2512200	30905000	27113000	19912000	14611000	12022000	4879400	6467100	3222700		-0.19201	-0.554591	-0.375656
Peptide transport periplasmic protein SapA	Peptide transport periplasmic protein SapA	sapA	Q47622	6	16.3	61.564	547	0		0.51222	0.4231	0.84928	1.1245	1.0318	0.87094	0.84021	1032900	1035300	24937000	9361700	5007100	42045000	52620000	3816700	4874500	3220000	0.169284	-0.373309	-0.628118	-0.243412	-0.412696
High-affinity zinc uptake system protein ZnuA	High-affinity zinc uptake system protein ZnuA	znuA	P39172	5	20	33.777	310	0	0.77282	1.0093	0.82226	0.77136	0.72081	0.95382	0.93533	0.92132	7236800	5438400	20387000	18103000	8526600	59288000	48645000	3409300	3847400	3213500	-0.421177	-0.0268516	-0.186401	-0.240691	0.180486
Uncharacterized protein YdhZ	Uncharacterized protein YdhZ	ydhZ	P0ACX5	4	71	7.9073	69	0		0.93672	1.2702	1.3829	1.0083				5862500	5953800	11437000	12039000	8876300	29589000	29557000	2637500	2955000	3201300	0.0119249	-0.0943102	0.345056	0.467697	0.455772
Nucleoid-associated protein YejK	Nucleoid-associated protein YejK	yejK	P33920	5	26.9	37.822	335	0		0.95727	1.0239	1.102	1.101				10199000	6772400	36928000	40259000	25799000	61674000	74831000	2721200	3366800	3155100	0.138814	-0.0630022	0.0340748	0.140124	0.00130976
Homoserine O-succinyltransferase	Homoserine O-succinyltransferase	metA	P07623	2	5.2	35.727	309	0									9501700	4054700	20911000	20965000	7978200	55643000	42673000	4884300	5543000	3142700
Nickel/cobalt homeostasis protein RcnB	Nickel/cobalt homeostasis protein RcnB	rcnB	P64534	4	36.6	12.466	112	0		1.0098	0.8543	0.83038	0.86332						45535000	38171000	22765000	37251000	37824000	3826500	4517400	3080500	-0.212033	0.0140696	-0.227185	-0.268156	-0.0561237
Polyphosphate kinase	Polyphosphate kinase	ppk	P0A7B1	12	28.5	80.431	688	0		1.0142	1.0209	1.0168	1.073	0.96519	0.90672	1.0434			16504000	21090000	14071000	61666000	69024000	3964500	3640700	3062800	0.10165	-0.0149441	-0.0531793	0.0427844	-0.0588657
Uncharacterized protein YjgR	Uncharacterized protein YjgR	yjgR	P39342	14	43.2	54.332	500	0	1.2424	0.85838	1.1543	1.3883	1.4283	1.1193	1.0846	1.0669	61316000	64631000	39935000	37932000	30555000	84469000	129550000	2518500	3330200	3059900	0.417218	-0.016191	0.16279	0.295841	-0.121377
Glucans biosynthesis glucosyltransferase H	Glucans biosynthesis glucosyltransferase H	mdoH	P62517	6	9	96.936	847	0		0.99098	0.91454	0.92185	0.96233						30862000	31723000	20791000	103390000	105100000	1882100	3368800	3041800	-0.0553964	-0.0130722	-0.128882	-0.117396	-0.0619997
Ribosomal RNA small subunit methyltransferase H	Ribosomal RNA small subunit methyltransferase H	rsmH	P60390	5	32.6	34.877	313	0		0.767	0.69334	0.93138	1.0522						55674000	21595000	15014000	52065000	59844000	3218400	3865800	3035400	0.073409	-0.382702	-0.528365	-0.102558	-0.175967
Ribosomal large subunit pseudouridine synthase F	23S rRNA pseudouridine(2604) synthase	rluF	P32684	6	41	32.476	290	0		0.95281	0.80781	0.90079	0.82641	0.92718	0.96787	0.82921			11057000	8541700	5601400	49357000	44706000	3478700	4247800	3026600	-0.27507	-0.089275	-0.171628	-0.209228	0.0658424
UvrABC system protein C	UvrABC system protein C	uvrC	P0A8G0	12	34.4	68.187	610	0	0.86054	1.1536	0.9121	0.90859	0.99201	0.85809	0.75689	0.90415	5428600	3868700	32881000	31771000	21843000	133190000	105340000	4051500	4386700	3017200	-0.110488	0.008408	-0.261025	-0.141828	-0.0313405
Cytochrome bd-I ubiquinol oxidase subunit 2	Cytochrome bd-I ubiquinol oxidase subunit 2	cydB	P0ABK2	2	6.6	42.453	379	0		0.88601	1.5	1.4768					11902000	14587000	15080000	15890000	15434000	9317800	8930000	2471200	2412200	3017000		-0.174605	0.584963	0.562474
Siroheme synthase;Uroporphyrinogen-III C-methyltransferase;Precorrin-2 dehydrogenase;Sirohydrochlorin ferrochelatase	Siroheme synthase	cysG	P0AEA8	6	17.5	49.951	457	0		1.062	0.86805	0.83938		1.1494	1.0512	0.90959	2291100	1567600	10803000	13204000	8913300			2722400	4054700	3007800		0.14496	-0.0594574	-0.193494
Phosphatidylserine decarboxylase proenzyme;Phosphatidylserine decarboxylase alpha chain;Phosphatidylserine decarboxylase beta chain	Phosphatidylserine decarboxylase proenzyme	psd	P0A8K1	5	18.9	35.934	322	0	0.97577	0.91597	1.7326	1.8615		1.0554	0.97992	0.96952	10285000	8853200	18393000	21337000	26163000	6165600	4518800	3151600	3844500	2999500	-0.035387	-0.0208014	0.439634	0.501322	0.536709
N-acetylglucosamine repressor	N-acetylglucosamine repressor	nagC	P0AF20	7	25.1	44.541	406	0	0.69162	1.054	1.0254	0.96957	1.0739	1.0068	1.118	1.0509	6368100	4234800	16556000	17141000	12129000	52942000	68077000	2904700	3435000	2992800	-0.179907	0.0432045	0.0999011	0.0146909	0.194598
Penicillin-binding protein 1B;Penicillin-insensitive transglycosylase;Penicillin-sensitive transpeptidase	Penicillin-binding protein 1B	mrcB	P02919	8	14.2	94.291	844	0	1.0907	0.95013	1.0917	1.1734	1.0299				9312600	11607000	22688000	20600000	19623000	44516000	49567000	3122200	4392000	2938100	0.0844725	-0.0738032	0.126576	0.230695	0.146222
Acyl-CoA thioesterase 2	Acyl-CoA thioesterase 2	tesB	P0AGG2	5	30.1	31.966	286	0					1.2773				3322900	3027800	7553200	8205300	6161800	26983000	39160000	2420600	2948100	2938100	0.353097
UDP-N-acetyl-D-mannosamine dehydrogenase	UDP-N-acetyl-D-mannosamine dehydrogenase	wecC	P27829	3	10	45.838	420	0	0.95924	0.91249	0.98497	1.0742	0.87246	0.92609	0.8491	0.87064	12135000	10104000	21530000	19660000	15949000	38523000	38635000	3826200	4970300	2928800	-0.126817	-0.121408	-0.124951	-0.0403485	0.0864682
Molybdopterin adenylyltransferase	Molybdopterin adenylyltransferase	mog	P0AF03	2	17.9	21.222	195	0									3190600	4292000	6483600	4266000	5639600	16262000	29418000	2015700	2571300	2914800
Putative acyl-CoA dehydrogenase AidB	Putative acyl-CoA dehydrogenase AidB	aidB	P33224	4	12.6	60.589	541	0		0.90243	0.95808	0.92814	1.0025	0.95351	1.4286	1.4766			128570000	95084000	57687000	276090000	241840000	1799800	2642900	2909200	0.00360224	-0.10785	0.255005	0.265881	0.262279
DNA polymerase III subunit beta	DNA polymerase III subunit beta	dnaN	P0A988	4	12.8	40.586	366	0		1.0711	26.631	29.172	1.0998	1.1661	1.0326	1.0816			17549000	19008000	253550000	36057000	39469000	2328900	2899100	2897700	0.137241	0.161694	3.78992	3.91903	3.78179
Phosphoglycolate phosphatase	Phosphoglycolate phosphatase	gph	P32662	3	26.2	27.389	252	0		0.94285	0.78067	0.85393	1.2717				2148700	2829100	23770000	25329000	13470000	54772000	61864000	2662200	3652800	2874300	0.346758	-0.0848998	-0.357215	-0.22781	-0.574569
Bactoprenol glucosyl transferase homolog from prophage CPS-53	Bactoprenol glucosyl transferase homolog from prophage CPS-53	yfdH	P77293	7	27.1	34.635	306	0	1.2139	1.0198	0.8294	0.78304	0.73916	1.203	1.3535	1.1198	7135100	10107000	36002000	44898000	23253000	32660000	29376000	2716400	3665100	2854500	-0.0342637	0.152378	0.126246	-0.0718457	-0.037582
Sulfurtransferase TusE	Sulfurtransferase TusE	tusE	P0AB18	2	16.5	12.41	109	0		1.1776	1.1796	0.99444	0.86223	0.9549	1.1738	1.2327			9363900	10266000	5686000	15611000	13303000	2798000	3721300	2851000	-0.213855	0.0925457	0.234747	0.155192	0.369048
Ferrienterobactin-binding periplasmic protein	Ferrienterobactin-binding periplasmic protein	fepB	P0AEL6	5	28.3	34.283	318	0	1.0057	1.045	0.91879	0.81386	1.1688				6264700	3499900	17206000	15895000	8402400	37563000	50072000	2313600	2911600	2849800	0.120684	0.0635029	-0.122193	-0.297147	-0.417831
2-hydroxy-3-oxopropionate reductase	2-hydroxy-3-oxopropionate reductase	garR	P0ABQ2	7	42.2	30.427	294	0	1.8256	1.0152	2.2774	2.3798		0.92763	1.9977	2.2909	5487900	9528500	16527000	12550000	25354000	2910600	6243300	1323600	1534700	2843000	0.868371	-0.0418403	1.09596	1.22364	0.355268
UPF0194 membrane protein YbhG	UPF0194 membrane protein YbhG	ybhG	P75777	7	35.5	36.415	332	0		1.0647	0.93271	1.0903	1.1083	0.86738	1.0315	1.0918			25816000	24223000	25282000	60617000	83342000	3236000	3619400	2836200	0.148348	-0.0498452	-0.0260508	0.125717	-0.0226312
PTS-dependent dihydroxyacetone kinase, ADP-binding subunit DhaL	PEP-dependent dihydroxyacetone kinase, ADP-binding subunit DhaL	dhaL	P76014	2	6.7	22.632	210	0		0.93877	0.80674	0.82085	0.66153				3450600	1964500	12879000	11518000	7514600	57523000	42562000	3862800	3974300	2811200	-0.596122	-0.0911564	-0.309824	-0.284809	0.311312
tRNA (guanine-N(7)-)-methyltransferase	tRNA (guanine-N(7)-)-methyltransferase	trmB	P0A8I5	3	21.8	27.307	239	0		0.98542	0.84907	0.78157	1.0218				3814800	3092200	21566000	18124000	10156000	108090000	102440000	2924300	3909600	2807300	0.0311128	-0.0211893	-0.236045	-0.355553	-0.386666
Lipopolysaccharide export system permease protein LptG	Lipopolysaccharide export system permease protein LptG	lptG	P0ADC6	6	31.1	39.618	360	0									4736500	5050900	10509000	10668000	8260600	22570000	29153000	3021900	2986300	2802800
Nucleoside permease NupC	Nucleoside permease NupC	nupC	P0AFF2	3	9.5	43.475	400	0		1.1456	1.0594	1.0437	0.3467	1.0081	1.1707	1.2129			20691000	21759000	15736000	180620000	51108000	2368900	3028700	2787300	-1.52824	0.106817	0.157108	0.174151	1.70239
Trifunctional NAD biosynthesis/regulator protein NadR;Transcriptional regulator NadR;Nicotinamide mononucleotide adenylyltransferase;Ribosylnicotinamide kinase	Trifunctional NAD biosynthesis/regulator protein NadR	nadR	P27278	4	10	47.345	410	0		1.1532	1.0406	0.89064	0.84888	0.7185	0.74915	1.0318			7446600	9924300	5711600	39677000	31636000	5317100	3172600	2778200	-0.236367	-0.0956508	-0.160242	-0.0570614	0.179306
Inner membrane protein YccF	Inner membrane protein YccF	yccF	P0AB12	1	14.2	16.275	148	0	0.78963								10099000	9484600						3172000	4286200	2775000	-0.340751
Low-affinity inorganic phosphate transporter 1	Low-affinity inorganic phosphate transporter 1	pitA	P0AFJ7	2	5	53.388	499	0					0.94476				8392000	8199500	11816000	12495000	9341400	42513000	44946000	3377900	3110000	2765900	-0.0819802
Shikimate dehydrogenase	Shikimate dehydrogenase (NADP(+))	aroE	P15770	3	11.8	29.413	272	0						0.77635	0.68958	0.85834						9196900	9603500	4104600	2803400	2762400		-0.365221	-0.53621	-0.220379
Oxygen-independent coproporphyrinogen-III oxidase	Oxygen-independent coproporphyrinogen-III oxidase	hemN	P32131	9	25.4	52.728	457	0		1.0807	0.9999	0.87299	0.81012	0.52479	0.45196	0.85842			10424000	13470000	6518800	26283000	25266000	10334000	3526100	2756500	-0.303792	-0.316986	-0.462098	-0.208053	0.0957399
Cold shock-like protein CspB	Cold shock-like protein CspB	cspB	P36995	4	77.5	7.7166	71	0											3309700	6727000	11376000			3420900	3087000	2748800
Heat shock protein HslJ	Heat shock protein HslJ	hslJ	P52644	3	26.4	15.165	140	0		1.2931	1.2116	0.92836		1.0233	0.92545	0.83607			8426800	8365900	3520100	8295500	8395300	2724000	3533900	2747100		0.211884	0.0956207	-0.180798
L-serine dehydratase 1	L-serine dehydratase 1	sdaA	P16095;P42630	6;2	12.1	48.906	454	0		1.0132	0.85725	0.76614	1.2111				2222900	2654300	10134000	13406000	7242800	23733000	35367000	2140300	2287000	2714500	0.276318	0.018919	-0.222212	-0.38432	-0.660638
UvrABC system protein B	UvrABC system protein B	uvrB	P0A8F8	9	25.9	76.225	673	0	0.69052	1.0871	1.0902	1.2577	1.3695				8478200	4669600	50429000	58710000	35051000	89683000	105930000	3694000	4461200	2705100	0.0426583	0.120485	0.124593	0.330788	0.288129
Putative ribosome biogenesis GTPase RsgA	Putative ribosome biogenesis GTPase RsgA	rsgA	P39286	2	9.1	39.193	350	0		1.2185	1.2173	0.97393					2016000	1723600	8161100	10102000	5585400	27731000	29502000	2600900	3153000	2678600		0.285106	0.283685	-0.03811
UPF0098 protein YbhB	UPF0098 protein YbhB	ybhB	P12994	3	32.9	17.085	158	0					1.1575						7199300	9875600	5240400	85670000	105230000	1371700	2115600	2664700	0.211012
N-acetyl-D-glucosamine kinase	N-acetyl-D-glucosamine kinase	nagK	P75959	2	14.9	33.042	303	0											9005000	6938800	7033600	18686000	22502000	1683100	1972100	2660200
Protein YqjC	Protein YqjC	yqjC	P42616	3	28.7	13.906	122	0					1.2164						3234500	3713700	2687400	31383000	42734000	2093200	2142500	2612100	0.282618
Protein YihD	Protein YihD	yihD	P0ADP9	4	48.3	10.273	89	0		1.0726	0.81131	0.78133	1.0964	1.5001	0.93184	0.61145	3044400	3363300	18953000	18552000	11171000	32925000	44108000	2724500	4436700	2605700	0.132774	0.363283	-0.198303	-0.522033	-0.654807
O-acetyl-ADP-ribose deacetylase	O-acetyl-ADP-ribose deacetylase	ymdB	P0A8D6	2	28.2	18.88	177	0					1.2837						12612000	9552100	8918100	38585000	44336000	3667900	3236000	2602200	0.360308
Transcriptional regulatory protein CusR	Transcriptional regulatory protein CusR	cusR	P0ACZ8	3	19.4	25.394	227	0											7880000	6620000	3772600	19155000	18593000	5184500	5184200	2590500
Ribosomal large subunit pseudouridine synthase C	Ribosomal large subunit pseudouridine synthase C	rluC	P0AA39	6	37	36.026	319	0		0.98851	0.83237	0.83574	0.713	1.0456	0.82223	0.817			25397000	26436000	14600000	25691000	21083000	3432200	4554500	2579600	-0.488026	0.0243977	-0.273518	-0.27514	0.212886
4-hydroxythreonine-4-phosphate dehydrogenase	4-hydroxythreonine-4-phosphate dehydrogenase	pdxA	P19624	4	22.5	35.113	329	0	0.94737	0.86795	1.0208	1.026	1.0583				4899000	4735800	10973000	10656000	8327400	47063000	50128000	3864400	3539300	2578700	0.00408425	-0.204316	0.0297002	0.0370307	0.0329465
UDP-N-acetylmuramoyl-L-alanyl-D-glutamate--2,6-diaminopimelate ligase	UDP-N-acetylmuramoyl-L-alanyl-D-glutamate--2,6-diaminopimelate ligase	murE	P22188	5	18.4	53.343	495	0					0.96981				6118900	4297400	10623000	10161000	5760800	11114000	14853000	3894300	3605100	2551300	-0.044226
Uncharacterized protein YiiQ	Uncharacterized protein YiiQ	yiiQ	P32160	5	36.2	21.763	199	0		0.81055	0.6358	0.77529	0.76887	0.94126	0.81904	0.82583	1472600	1026300	6123000	7199500	3082100	23610000	16868000	2927400	3759900	2540800	-0.379188	-0.191154	-0.45914	-0.320919	0.0582698
Thymidylate synthase	Thymidylate synthase	thyA	P0A884	6	43.9	30.479	264	0		1.0278	0.96859	0.9522	1.0698						16055000	16244000	11173000	46521000	70197000	2201700	2690100	2538100	0.0973411	0.0395596	-0.046042	-0.0706635	-0.168005
Acyl-CoA thioesterase I	Acyl-CoA thioesterase I	tesA	P0ADA1	5	51.9	23.622	208	0					1.0098						5603100	7187900	5705600	76587000	75102000	2624300	2937900	2528700	0.0140696
Uracil permease	Uracil permease	uraA	P0AGM7	2	7.2	45.06	429	0	1.0107	1.0012	0.94178	0.96663					20500000	18447000	31248000	30582000	18889000	12300000	13712000	1865100	2530100	2520400	0.0153548	0.0017302	-0.086538	-0.0489643	-0.0643192
Ribosomal RNA small subunit methyltransferase C	Ribosomal RNA small subunit methyltransferase C	rsmC	P39406	4	20.1	37.624	343	0					0.77706				3841700	9542200	8847700	11394000	5675700	69965000	58747000	2952400	3772100	2517900	-0.363902
Uncharacterized protein YciH	Uncharacterized protein YciH	yciH	P08245	2	27.8	11.396	108	0		0.99957	1.5138	1.5891							27526000	24888000	25470000			2932600	3166800	2516600		-0.000620492	0.598175	0.66821
Uncharacterized protein YdhS	Uncharacterized protein YdhS	ydhS	P77148	5	12.7	60.754	534	0		0.81755	0.8918	1.0514	1.0016	0.89739	1.1019	1.0847	933630	1450500	8120400	8603800	5788300	12067000	16259000	2761000	3212000	2506500	0.00230647	-0.221842	-0.00455166	0.0949792	0.0926727
Cation efflux system protein CusC	Cation efflux system protein CusC	cusC	P77211	5	25.4	50.269	457	0		1.2073	0.41223	0.37484	0.68683	1.0965	0.48953	0.50607	5363300	2665100	33984000	41671000	9768000	59299000	49263000	3340600	4967600	2501800	-0.541975	0.204015	-1.14918	-1.18293	-0.640958
Sensor histidine kinase RcsC	Sensor histidine kinase RcsC	rcsC	P0DMC5	4	5.3	106.51	949	0					1.1154	1.0286	1.1711	0.92841			2111900	2036300	1768600	25893000	53659000	2933300	3278900	2487300	0.157561	0.0406821	0.227864	-0.107166	-0.264727
Lipopolysaccharide export system protein LptC	Lipopolysaccharide export system protein LptC	lptC	P0ADV9	3	17.3	21.702	191	0		0.90297	0.9906	0.97211							20446000	17441000	13502000			2300000	3564700	2482700		-0.14725	-0.0136255	-0.0408085
Phospho-2-dehydro-3-deoxyheptonate aldolase, Trp-sensitive	Phospho-2-dehydro-3-deoxyheptonate aldolase, Trp-sensitive	aroH	P00887	4	18.1	38.735	348	0		0.89936	0.60042	0.69222		1.0635	0.64381	0.6075			24866000	20309000	10363000	37939000	39327000	3871900	5162500	2468300		-0.0270427	-0.684747	-0.621799
Biotin synthase	Biotin synthase	bioB	P12996	6	31.5	38.648	346	0		0.90119	0.70379	0.78231	0.82894	0.97241	0.79159	0.79785			37604000	38195000	22186000	49837000	17495000	3372700	3943200	2458300	-0.27066	-0.094187	-0.419488	-0.339929	-0.0692689
Probable formate transporter 1	Probable formate transporter 1	focA	P0AC23	2	8.4	30.99	285	0																1825900	2303100	2441000
Alanine racemase, catabolic	Alanine racemase, catabolic	dadX	P29012	3	8.4	38.844	356	0	4.1117				3.19				1092800	6004700	2706400	5462500	7297900	7905100	91338000	677310	687450	2430500	1.86823
RNA polymerase sigma factor RpoS	RNA polymerase sigma factor RpoS	rpoS	P13445	4	14.2	37.971	330	0		0.85209	0.83019	1.0094	0.89495				2457700	1536900	8433400	6838700	5140100	21134000	21318000	2660300	2662600	2410900	-0.160121	-0.230922	-0.268487	0.013498	0.173619
Soluble lytic murein transglycosylase	Soluble lytic murein transglycosylase	slt	P0AGC3	9	28.1	73.352	645	0					1.4871	1.0022	1.3591	1.3546			14149000	2498600	2078900	41278000	74083000	1769800	2377800	2408500	0.572502	0.00317044	0.442652	0.437867	-0.134635
Lactaldehyde reductase	Lactaldehyde reductase	fucO	P0A9S1	6	28.5	40.513	382	0											2459600	3712900	11341000	4903700	9396400	600460	928640	2401200
Fructokinase	Fructokinase	mak	P23917	3	13.9	32.499	302	0		0.73666	1.501	2.0283	1.6987	1.1931	1.1473	0.98313			6037500	9021700	11459000	14608000	25835000	2424700	2498200	2396600	0.764431	-0.0515786	0.405067	0.590449	-0.173982
Acid stress chaperone HdeA	Acid stress chaperone HdeA	hdeA	P0AES9	3	60.9	11.857	110	0					3.4456									17171000	87081000	3194600	7853600	2396100	1.78476
Protein SseB	Protein SseB	sseB	P0AFZ1	2	5	28.642	258	0									2137800	907050	3574400	3956100	2662000	11978000	16470000	1850500	2893000	2391200
Uncharacterized protein YbiU	Uncharacterized protein YbiU	ybiU	P75791	4	11.9	47.329	421	0		0.98042	0.67723	0.70335	0.95919	1.0723	0.71796	0.78784			6299500	6730000	2811700	33134000	26782000	3329900	4212800	2389100	-0.0601115	0.0375369	-0.519538	-0.423536	-0.363424
Phospholipase A1	Phospholipase A1	pldA	P0A921	5	25.3	33.163	289	0		0.98829	1.6488	1.4003	1.7692						24699000	17949000	24032000	8180800	21784000	1867100	2009900	2386300	0.823097	-0.0169937	0.721416	0.485736	-0.337361
Type-1 restriction enzyme EcoKI specificity protein	Type-1 restriction enzyme EcoKI specificity protein	hsdS	P05719	10	28.9	51.395	464	0		1.1409	0.75617	0.74975	0.79627	1.0975	0.64693	0.77902	2322100	1172700	10822000	15146000	10122000	46692000	34335000	2644100	3969400	2379900	-0.32867	0.162468	-0.511382	-0.387629	-0.0589582
Cell division protein FtsP	Cell division protein FtsP	ftsP	P26648	1	4.3	51.858	470	0		0.99225	1.2172	1.27					2860600	3035200	25065000	22380000	22082000	28152000	26709000	2759600	3219800	2378000		-0.0112244	0.283566	0.344828
Flavin mononucleotide phosphatase YigB	5-amino-6-(5-phospho-D-ribitylamino)uracil phosphatase YigB	yigB	P0ADP0	2	11.8	27.122	238	0											5224700	6591800	5711700	9788900	11247000	1896300	2289400	2367800
Sec-independent protein translocase protein TatB	Sec-independent protein translocase protein TatB	tatB	P69425	8	65.5	18.421	171	0	0.797	0.90679	0.94122	1.0086	1.0325				9454900	8571200	19285000	18079000	13605000	103430000	121130000	1918800	2419000	2311700	-0.128551	-0.14116	-0.0873961	0.0123541	0.140905
UDP-N-acetylmuramoylalanine--D-glutamate ligase	UDP-N-acetylmuramoylalanine--D-glutamate ligase	murD	P14900	6	27.4	46.973	438	0		1.048	0.97956	0.99812	1.0422				9637900	6726800	47552000	55147000	31051000	138300000	54674000	10584000	3700800	2307900	0.0596322	0.0676387	-0.0297942	-0.00271482	-0.062347
Protein YobA	Protein YobA	yobA	P0AA57	4	29	13.41	124	0		0.74849	0.45055	0.5559	0.51507	0.91114	0.39888	0.49137	4071400	1270200	94694000	84359000	70393000	176540000	119180000	5505500	5571700	2293900	-0.95716	-0.269138	-1.23543	-0.933367	0.023793
Ribosomal small subunit pseudouridine synthase A	Ribosomal small subunit pseudouridine synthase A	rsuA	P0AA43	2	20.3	25.865	231	0					0.94861						11925000	11679000	7967000	38689000	31138000	2763600	3382300	2282200	-0.076113
Oxidoreductase YdhF	Oxidoreductase YdhF	ydhF	P76187	3	17.8	33.675	298	0		1.0285	1.4903	1.5338							14804000	13705000	14339000	9874500	17805000	1142300	1834800	2280000		0.0405418	0.575603	0.61711
Uroporphyrinogen decarboxylase	Uroporphyrinogen decarboxylase	hemE	P29680	4	22.6	39.248	354	0		1.0277	0.96684	1.0302	1.0901	1.1211	1.2993	1.3198	5362900	5382300	44009000	42607000	27743000	67316000	87207000	2211600	2982200	2250600	0.12446	0.103531	0.180237	0.232661	0.1082
Phosphoenolpyruvate-protein phosphotransferase PtsP	Phosphoenolpyruvate-protein phosphotransferase PtsP	ptsP	P37177	3	5.2	83.715	748	0	1.0523	0.9531	1.0694	0.9352	1.1058				3859200	5224800	15148000	20026000	12186000	12771000	15046000	1540600	2534900	2235700	0.109762	-0.0693005	0.0968016	-0.0966532	-0.206415
N-acetylmuramoyl-L-alanine amidase AmiA	N-acetylmuramoyl-L-alanine amidase AmiA	amiA	P36548	9	55.7	31.412	289	0		1.1279	0.90171	0.83287							22473000	27337000	13205000			1727500	2866400	2230800		0.173639	-0.149265	-0.263837
Putative molybdenum transport ATP-binding protein ModF	Putative molybdenum transport ATP-binding protein ModF	modF	P31060	6	22.9	54.535	490	0		1.0049	0.81559	0.82768	0.83956				39124000	36261000	17329000	18766000	12133000	84545000	88515000	2731100	4139500	2228800	-0.252295	0.00705194	-0.294084	-0.272855	-0.0205603
Uncharacterized protein YeaG	Uncharacterized protein YeaG	yeaG	P0ACY3	18	32.3	74.479	644	0	0.99631	0.14294	0.097748	0.90643	0.95835	0.044987	0.15766	0.95311	49115000	47080000	136060000	24915000	5651600	841890000	879300000	52375000	2595400	2213900	-0.0330823	-3.41176	-2.96912	-0.105054	-0.0719719
Maltose/maltodextrin import ATP-binding protein MalK	Maltose/maltodextrin import ATP-binding protein MalK	malK	P68187	5	16.4	40.99	371	0	2.217	1.008	3.0254	2.9506	2.8737				2813500	6417600	4869700	4869600	8293600	9893300	28804000	972400	1105100	2211400	1.34786	0.0114956	1.59713	1.56101	0.213144
Ribosomal RNA large subunit methyltransferase K/L;23S rRNA m2G2445 methyltransferase;23S rRNA m7G2069 methyltransferase	Ribosomal RNA large subunit methyltransferase K/L	rlmL	P75864	7	14.7	78.853	702	0		1.1712	1.0569	0.90714	0.92501						18290000	18198000	11853000	67564000	74317000	2332700	2470800	2201700	-0.112459	0.227987	0.0798389	-0.140603	-0.0281437
Chaperone protein FimC	Chaperone protein FimC	fimC	P31697	6	47.3	26.689	241	0		0.7806	1.3205	1.4843	0.45716				311040	1219800	14784000	14282000	14199000	48260000	44738000	2129600	2754900	2191600	-1.12923	-0.357345	0.401084	0.569783	1.69901
Copper homeostasis protein CutC	Copper homeostasis protein CutC	cutC	P67826	3	12.1	26.761	248	0									3819400	2924300	7931600	8893500	6059700	14266000	11090000	1999000	2687600	2190100
Mhp operon transcriptional activator	Mhp operon transcriptional activator	mhpR	P77569	4	23.5	31.322	277	0					2.4051						467430	496880	1421400	24319000	76624000	565860	1145700	2189200	1.2661
23S rRNA (uracil(1939)-C(5))-methyltransferase RlmD	23S rRNA (uracil(1939)-C(5))-methyltransferase RlmD	rlmD	P55135	2	6.5	48.052	433	0											1612100	1849300	1135700			1177600	1826800	2186000
Macrolide export protein MacA	Macrolide export protein MacA	macA	P75830	12	46.1	40.623	371	0	1.2051	0.95393	1.0277	1.0418	1.523				3827000	4716800	15402000	14615000	16036000	9417000	14680000	2398300	830800	2181900	0.447897	-0.0680447	0.0394192	0.0590783	-0.388818
Phenylacetic acid degradation protein PaaY	Phenylacetic acid degradation protein PaaY	paaY	P77181	4	32.1	21.324	196	0						0.92942	1.3169	1.6236			2744300	3101200	3362300			2183800	2074700	2179900		-0.105597	0.397146	0.699196
Farnesyl diphosphate synthase	Farnesyl diphosphate synthase	ispA	P22939	4	16.7	32.159	299	0		0.9968	1.1525	1.0175	1.0626						14356000	16279000	10832000	29889000	29820000	2456700	2727800	2176200	0.0875986	-0.00462403	0.204767	0.0250288	-0.0625698
tRNA threonylcarbamoyladenosine dehydratase	tRNA threonylcarbamoyladenosine dehydratase	tcdA	Q46927	4	16.4	28.562	268	0		1.0609	0.97711	0.91696		0.73045	0.54175	0.75946			12156000	18812000	5998900	13202000	16345000	2919600	2838300	2143800		-0.158953	-0.397011	-0.254616
Cardiolipin synthase A	Cardiolipin synthase A	clsA	P0A6H8	3	11.3	54.822	486	0									5068200	2300400						2330700	2224600	2138500
Uncharacterized protein YebT	Uncharacterized protein YebT	yebT	P76272	12	25.5	94.969	877	0		1.18	1.1649	1.1635	0.99286	0.96565	0.87782	0.99432	1496500	1117300	9105300	8711800	9440600	22614000	23406000	2447500	3105800	2119100	-0.0103378	0.101415	0.0304915	0.109575	0.119912
Glutamate/aspartate transport ATP-binding protein GltL	Glutamate/aspartate import ATP-binding protein GltL	gltL	P0AAG3	4	23.2	26.661	241	0		0.91988	1.1789	1.2215	1.1867						22343000	25006000	22491000	40384000	47285000	1888000	2361500	2113300	0.246955	-0.120482	0.237441	0.288654	0.0416986
Penicillin-insensitive murein endopeptidase	Penicillin-insensitive murein endopeptidase	mepA	P0C0T5	4	18.2	30.136	274	0		1.1113	1.0109	0.9003	0.92481				46344000	40555000	7916500	7611000	4423000	40542000	32601000	1517200	2257500	2109100	-0.112771	0.152248	0.0156403	-0.151522	-0.0387512
dTDP-glucose 4,6-dehydratase 2	dTDP-glucose 4,6-dehydratase 2	rffG	P27830	6	27.3	39.753	355	0		1.1297	0.8624	0.83926	1.0354	0.88789	0.7151	1.0599			20402000	24089000	14682000	18445000	13799000	2190400	5131900	2087600	0.0501882	0.012633	-0.34236	-0.0746385	-0.124827
Agmatinase	Agmatinase	speB	P60651	2	14.7	33.557	306	0					1.1711						3356100	5145400	2174500	40728000	52298000	2485500	2720500	2084400	0.227864
Glucitol operon repressor	Glucitol operon repressor	srlR	P15082	2	12.8	28.236	257	0.0020346														12748000	9676500	1372500	1996500	2070600
Electron transport complex subunit RsxG	Electron transport complex subunit RsxG	rsxG	P77285	5	30.6	21.912	206	0		1.0137	1.1052	1.0539		1.0275	0.86783	0.89048	1433200	1248700	12696000	14039000	10194000	3834900	3645400	2718500	2894900	2066200		0.0294175	-0.0195871	-0.0406898
Bifunctional protein PutA;Proline dehydrogenase;Delta-1-pyrroline-5-carboxylate dehydrogenase	Bifunctional protein PutA	putA	P09546	7	9.2	143.81	1320	0		0.88251	1.6164	1.7069		0.96485	1.4235	1.5777			5116100	6613400	8876100			1818800	1750800	2056800		-0.114535	0.604024	0.715718
Nitrogen regulation protein NR(I)	Nitrogen regulation protein NR(I)	glnG	P0AFB8	5	17.5	52.254	469	0		0.89834	1.5289	1.5543	0.36433	0.96563	0.34133	0.35607	3349300	1200100	15356000	16022000	22474000	191600000	64878000	5263200	5593600	2053700	-1.45668	-0.101621	-0.0967843	-0.0661479	1.39053
Ribosomal protein S12 methylthiotransferase accessory factor YcaO	Ribosomal protein S12 methylthiotransferase accessory factor YcaO	ycaO	P75838	2	3.8	65.651	586	0						1.0564	0.62678	0.59117			13044000	17866000	8777000	28521000	14025000	4018100	4603800	2048000		0.0791562	-0.673969	-0.758355
Diguanylate cyclase DosC	Diguanylate cyclase DosC	dosC	P0AA89	4	14.8	53.177	460	0		0.94791	0.99261	1.0174	0.97515						20023000	13525000	13528000	32175000	26599000	3366200	2437400	2040000	-0.0363039	-0.077178	-0.0107011	0.024887	0.0611909
Isoaspartyl dipeptidase	Isoaspartyl dipeptidase	iadA	P39377	3	16.7	41.083	390	0		1.0424	1.0218	0.73163	0.83047	0.86108	0.88464	1.0469			9892600	13599000	7690900	23560000	24731000	2335200	2139600	2038800	-0.268	-0.0713606	-0.0691189	-0.169315	0.0986854
HTH-type transcriptional regulator YjdC	HTH-type transcriptional regulator YjdC	yjdC	P0ACU7	1	6.3	21.931	191	0					2.4841						3350500	3385900	2956100	8243400	14980000	1866900	2858400	2020400	1.31272
DNA polymerase III subunit theta	DNA polymerase III subunit theta	holE	P0ABS8	2	27.6	8.8462	76	0											2943800	2616300	2080100			1991300	2900500	2004800
Uncharacterized protein YrbA	Acid stress protein IbaG	yrbA	P0A9W6	2	41.7	9.4516	84	0		1.1384	1.4425	1.2594							29482000	31336000	28442000	37641000	32430000	3110400	3124700	1988800		0.187008	0.528571	0.332737
Holliday junction ATP-dependent DNA helicase RuvB	Holliday junction ATP-dependent DNA helicase RuvB	ruvB	P0A812	5	29.2	37.173	336	0		0.96173	1.041	1.0533	1.0099						18072000	15708000	14920000	28467000	26335000	2021200	2796800	1988000	0.0142124	-0.0562962	0.0579701	0.0749164	0.060704
tRNA pseudouridine synthase B	tRNA pseudouridine synthase B	truB	P60340	4	23.2	35.087	314	0		1.3069	1.4652	1.113		0.92401	0.94413	1.0571			10764000	13668000	12717000	3314800	2702700	2360500	2743300	1982900		0.157632	0.268632	0.117762
ECF RNA polymerase sigma-E factor	ECF RNA polymerase sigma-E factor	rpoE	P0AGB6	5	46.1	21.695	191	0					0.80619						6565100	6995000	5015600	18977000	17726000	2215000	3216100	1977600	-0.310808
Molybdopterin synthase catalytic subunit	Molybdopterin synthase catalytic subunit	moaE	P30749	3	42	16.981	150	0					1.1548						10341000	14069000	10816000	21391000	20206000	1476000	2369500	1962800	0.207643
Phosphopantetheine adenylyltransferase	Phosphopantetheine adenylyltransferase	coaD	P0A6I6	2	22	17.836	159	0		0.95582	0.81192	0.89644							14174000	11333000	8454400	17316000	14743000	2741800	2651000	1957400		-0.0651891	-0.300591	-0.157721
Uncharacterized transcriptional regulator YjhU	Uncharacterized transcriptional regulator YjhU	yjhU	P39356	4	25.9	36.111	328	0		1.1535	1.2306	0.94298	0.96222						12190000	18145000	11138000	50791000	60720000	731050	1883200	1953000	-0.0555613	0.206018	0.299362	-0.0847009	-0.0291396
Ribosomal RNA small subunit methyltransferase B	Ribosomal RNA small subunit methyltransferase B	rsmB	P36929	3	18.4	48.347	429	0									2744200	3037000	6311100	6972500	4043700	11359000	14052000	1583300	2366700	1943600
2-methylcitrate dehydratase	2-methylcitrate dehydratase	prpD	P77243	4	13.5	53.951	483	0					4.6187				1237600	3559800				17886000	172740000			1939100	2.20749
Protein YhjJ	Protein YhjJ	yhjJ	P37648	6	21.7	55.527	498	0		1.0563	0.7398	1.1009	0.73142						32255000	20797000	13488000	71088000	29642000	2266900	2205400	1902400	-0.451228	0.0790196	-0.434793	0.138683	0.589911
Cell division protein ZapD	Cell division protein ZapD	zapD	P36680	2	20.2	28.291	247	0					1.7875									19873000	38788000	4732200	3325500	1897800	0.837943
Ribosomal RNA large subunit methyltransferase G	Ribosomal RNA large subunit methyltransferase G	rlmG	P42596	4	15.1	42.331	378	0		0.91248	0.81248	0.85254							4000700	4274300	1916500	5717800	8015400	2602000	5716400	1896800		-0.132135	-0.299596	-0.230161
Quinone oxidoreductase 2	Quinone oxidoreductase 2	qorB	P39315	10	73.4	29.733	286	0					1.2412						6413200	4249600	2186300	21948000	31321000	940300	1185900	1870000	0.311736
Uncharacterized HTH-type transcriptional regulator YhaJ	Uncharacterized HTH-type transcriptional regulator YhaJ	yhaJ	P67660	5	33.9	33.256	298	0		0.93929	1.1741	1.3227							17334000	23056000	17243000		9055600	1657500	2103400	1858300		-0.0903574	0.231555	0.403486
1-(5-phosphoribosyl)-5-[(5-phosphoribosylamino)methylideneamino] imidazole-4-carboxamide isomerase	1-(5-phosphoribosyl)-5-[(5-phosphoribosylamino)methylideneamino] imidazole-4-carboxamide isomerase	hisA	P10371	3	25.3	26.032	245	0					0.76531						9302600	11238000	4666300	59916000	61912000	2431800	3334800	1855700	-0.385884
tRNA (guanine-N(1)-)-methyltransferase	tRNA (guanine-N(1)-)-methyltransferase	trmD	P0A873	2	9.4	28.422	255	0		0.93172	1.1383	1.1121							22910000	18599000	10778000	9890500	8302800	6000400	3882500	1844600		-0.102032	0.186881	0.153287
Ribosomal RNA large subunit methyltransferase J	Ribosomal RNA large subunit methyltransferase J	rlmJ	P37634	5	23.9	31.941	280	0		0.94368	0.76741	0.84407	0.80185	0.99256	0.84774	0.90867	3742300	3787300	13137000	10856000	7260100	51057000	52694000	2164500	2978100	1839300	-0.318596	-0.0467422	-0.308332	-0.190388	0.128208
Protein MalY;Cystathionine beta-lyase MalY;Maltose regulon modulator	Protein MalY	malY	P23256	4	16.9	43.641	390	0											1403800	1982600	2138500	2610700	7951500	1381600	960500	1825000
Penicillin-binding protein 1A;Penicillin-insensitive transglycosylase;Penicillin-sensitive transpeptidase	Penicillin-binding protein 1A	mrcA	P02918	12	24.7	93.635	850	0		0.95457	0.88679	0.90315	1.0034				3110100	2096800	38842000	43862000	27473000	99829000	111000000	1017600	1153400	1817700	0.00489684	-0.0670771	-0.173336	-0.146962	-0.151859
Ribonuclease P protein component	Ribonuclease P protein component	rnpA	P0A7Y8	1	13.4	13.789	119	0		0.99942	0.70857	0.69483							10660000	9281000	6108500	10985000	10480000	2375600	2006000	1792800		-0.000837006	-0.497018	-0.525268
Helicase IV	Helicase IV	helD	P15038	9	19.9	77.975	684	0	1.0507	0.87725	1.0309	0.99263	0.97096	0.94276	1.0627	1.1071	4312000	4425000	21307000	21962000	13452000	43883000	47230000	1781200	1747600	1761900	0.0155404	-0.136054	0.0659858	0.0702038	0.0546634
Long-chain acyl-CoA thioesterase FadM	Long-chain acyl-CoA thioesterase FadM	fadM	P77712	1	8.3	15.088	132	0.0040181											942710	1354100	2566200	518710	2773300	486100	311820	1760100
Uncharacterized HTH-type transcriptional regulator YdjF	Uncharacterized HTH-type transcriptional regulator YdjF	ydjF	P77721	7	42.1	28.261	252	0	0.90401	0.98329	1.7904	1.6968					6559900	5208900	5502000	6832200	8965600	3469700	8944300	873480	1159200	1751000	-0.145589	-0.0243111	0.840282	0.762817	0.908406
Uncharacterized protease YdcP	Uncharacterized protease YdcP	ydcP	P76104	10	23.9	72.701	653	0		0.95138	0.94319	0.97426	0.74028	1.0692	0.76438	0.73412			33890000	45700000	65310000	15196000	12055000	2498600	3273600	1743800	-0.433857	0.0147695	-0.228055	-0.227371	0.206486
Alpha-galactosidase	Alpha-galactosidase	melA	P06720	4	13.3	50.657	451	0	3.4483				3.4641				464920	2347300				7577500	40438000	694300	371770	1730400	1.78919
Exodeoxyribonuclease I	Exodeoxyribonuclease I	sbcB	P04995	7	22.7	54.5	475	0		0.87181	1.011	1.0667	0.99824	0.97224	1.0431	1.2174			11593000	12404000	8071200	64338000	78809000	2048900	2040200	1715300	-0.00254138	-0.117122	0.0385064	0.191626	0.194167
Sec-independent protein translocase protein TatE	Sec-independent protein translocase protein TatE	tatE	P0A843	3	31.3	7.0242	67	0		0.85268	0.52875	0.59308							5288400	4743000	2370400			4448300	2967600	1677000		-0.229924	-0.919342	-0.753701
Succinate semialdehyde dehydrogenase [NAD(P)+] Sad	Succinate semialdehyde dehydrogenase [NAD(P)+] Sad	sad	P76149	3	9.5	49.717	462	0					1.9692						8031200	8876000	7910800	45256000	82620000	1560100	1219100	1669300	0.97761
Protein MioC	Protein MioC	mioC	P03817	1	16.3	15.807	147	0											7997700	9853700	6979100	3958100	6875100	1164200	2225400	1661700
Putative glutamine amidotransferase YafJ	Putative glutamine amidotransferase YafJ	yafJ	Q47147	4	18.4	28.635	255	0											6667100	5399100	13100000	15813000	8840400	2024800	2840700	1660400
L-fucose isomerase	L-fucose isomerase	fucI	P69922	6	18.1	64.976	591	0		0.77094	4.2449	5.3269							1661600	1150900	6337200	8443400	24892000	647090	150990	1652900		-0.37531	2.08573	2.4133
Antitoxin MqsA	Antitoxin MqsA	mqsA	Q46864	6	63.4	14.703	131	0									415030	8696700	3464000	4536200	2755900			954310	1008700	1649600
Bifunctional ligase/repressor BirA	Bifunctional ligase/repressor BirA	birA	P06709	6	24	35.312	321	0					0.84916	0.95502	0.94859	0.96891			1677200	1457200	1300000	41657000	39392000	2300600	2538700	1619300	-0.235892	-0.0663971	-0.0761434	-0.0455654	0.190326
Phosphate acyltransferase	Phosphate acyltransferase	plsX	P27247	2	7.6	38.214	356	0.0064548														1958100	2428400	1341100	923450	1614800
Trehalose-6-phosphate phosphatase	Trehalose-6-phosphate phosphatase	otsB	P31678	3	18.4	29.175	266	0		0.817	0.89475	1.0231							10989000	10295000	9123000	7270000	7849800	1960200	1614600	1582700		-0.291592	-0.160443	0.0329472
Cell shape-determining protein MreC	Cell shape-determining protein MreC	mreC	P16926	5	21.5	39.53	367	0	1.2703	0.9489	1.025	0.92093	1.1267	1.0578	0.72805	0.7136	5910400	6077400	16663000	19007000	9636600	21175000	24515000	1815600	2852600	1576700	0.26123	0.00482495	-0.190133	-0.291124	-0.552354
UPF0114 protein YqhA	UPF0114 protein YqhA	yqhA	P67244	1	4.3	18.641	164	0.0088452											2743800	3447000	2189300			1321600	1490800	1573500
DNA mismatch repair protein MutS	DNA mismatch repair protein MutS	mutS	P23909	6	13.1	95.246	853	0		1.1824	0.88989	0.73933	0.50245						4260500	4003400	2694700	43807000	15522000	1621600	1785800	1567700	-0.992948	0.241718	-0.168301	-0.43571	0.557238
Beta-lactamase	Beta-lactamase	ampC	P00811	10	33.2	41.555	377	0		0.99281	0.97456	1.031	1.119						30293000	25625000	18533000	17240000	27718000	2792900	1679800	1558200	0.16221	-0.0104104	-0.0371771	0.0440443	-0.118166
Response regulator UvrY	Response regulator UvrY	uvrY	P0AED5	5	39.9	23.892	218	0											5885600	11895000	2332200			1741400	1791900	1550400
Isochorismate synthase EntC	Isochorismate synthase EntC	entC	P0AEJ2	5	29.7	42.931	391	0					0.66778						8336700	4894100	2065200	37290000	20778000	2165200	3029000	1548100	-0.582555
Shikimate kinase 2	Shikimate kinase 2	aroL	P0A6E1	1	8	19.151	174	0																1918700	1928000	1546200
Aldehyde dehydrogenase PuuC	Aldehyde dehydrogenase PuuC	puuC	P23883	5	16.8	53.418	495	0											1294200	1801400	1494500	17939000	7812000	5516200	1939800	1546100
Phosphogluconate dehydratase	Phosphogluconate dehydratase	edd	P0ADF6	4	14.4	64.638	603	0					1.0241	4.0741	0.79147	0.19047			4961900	3941500	2069700	22104000	26491000	2525400	12133000	1519000	0.0343566	2.02648	-0.337393	-2.39236	-2.42672
Mrr restriction system protein	Mrr restriction system protein	mrr	P24202	6	25.7	33.52	304	0		1.2432	1.5845	1.2178	1.1106				2267500	2746900	4837000	8349700	6793000	30403000	38426000	1076800	1164700	1513200	0.151339	0.314058	0.664028	0.284277	0.132938
HTH-type transcriptional regulator MalT	HTH-type transcriptional regulator MalT	malT	P06993	3	4.8	103.12	901	0						0.64983	1.2869	1.9928			1933400	1258100	3786800			1323700	1122400	1490100		-0.621866	0.3639	0.994797
HTH-type transcriptional regulator RpiR	HTH-type transcriptional regulator RpiR	rpiR	P0ACS7	3	14.5	32.362	296	0														9466900	22442000	1028100	2242000	1483600
Uncharacterized tRNA/rRNA methyltransferase LasT	Uncharacterized tRNA/rRNA methyltransferase LasT	lasT	P37005	2	22.8	25.259	228	0														5424700	4277200	1270000	1867500	1473200
5-deoxynucleotidase YfbR	5-deoxynucleotidase YfbR	yfbR	P76491	1	5.5	22.708	199	0	0.95722								4903400	4581100	4293300	4499900	4673200			1299100	1378800	1465100	-0.0630776
Exopolyphosphatase	Exopolyphosphatase	ppx	P0AFL6	4	9.4	58.135	513	0		0.92356	0.79899	0.85581	1.0079				1768400	987630	16322000	15237000	11260000	27155000	37879000	1197000	1248800	1462700	0.0113525	-0.114722	-0.323751	-0.224638	-0.23599
Putrescine aminotransferase	Putrescine aminotransferase	patA	P42588	6	19.2	49.661	459	0		1.1536	2.2804	2.3183	1.4626				998470	1823300	14598000	13878000	21928000	32242000	53024000	1690500	1393100	1461100	0.548535	0.206143	1.18929	1.21307	0.664532
Lipopolysaccharide export system permease protein LptF	Lipopolysaccharide export system permease protein LptF	lptF	P0AF98	1	2.7	40.357	366	0	1.2158	0.99039	0.92104	0.98451	1.0978				4479600	4919400	8474700	8777500	6199300	72173000	103110000	1730200	2310900	1460900	0.210139	-0.0139313	-0.118664	-0.0225222	-0.232662
Nicotinate-nucleotide adenylyltransferase	Nicotinate-nucleotide adenylyltransferase	nadD	P0A752	3	15.5	24.528	213	0						1.1441	1.1214	0.99179			3426500	1843800	2519400	5222300	2169600	1018300	1632100	1453400		0.194213	0.165301	-0.0118934
Uncharacterized protein YidQ	Uncharacterized protein YidQ	yidQ	P0ADM4	3	49.1	11.826	110	0					2.2461						6245900	7144400	6574400	8479700	21115000	770250	1028700	1445500	1.16742
Riboflavin biosynthesis protein RibD;Diaminohydroxyphosphoribosylaminopyrimidine deaminase;5-amino-6-(5-phosphoribosylamino)uracil reductase	Riboflavin biosynthesis protein RibD	ribD	P25539	4	13.4	40.338	367	0		0.91679	0.94555	1.0215		0.89269	0.92389	1.0864			9433700	8905700	6813700			1694400	2006200	1443200		-0.144425	-0.0973938	0.0758064
Ribosomal large subunit pseudouridine synthase A	Ribosomal large subunit pseudouridine synthase A	rluA	P0AA37	2	10	24.86	219	0														3428700	2821400	2809600	1940700	1434600
Lysine--tRNA ligase, heat inducible	Lysine--tRNA ligase, heat inducible	lysU	P0A8N5	12	37.2	57.826	505	0		0.93075	0.85709	0.91833	1.1876				2008100	1567000	18436000	19718000	10322000	57887000	59819000	1084100	1277500	1433800	0.248049	-0.103534	-0.222481	-0.122915	-0.370964
Uncharacterized protein YicH	Uncharacterized protein YicH	yicH	P31433	4	10.9	62.272	569	0		1.1001	1.1707	1.0252							6641800	5639900	5235600	13065000	24034000	1008100	1380000	1394800		0.137635	0.227371	0.0359054
Ribosomal RNA large subunit methyltransferase H	Ribosomal RNA large subunit methyltransferase H	rlmH	P0A8I8	7	63.2	17.341	155	0		0.87752	1.0076	1.0473	1.0199				2262800	1722900	6848300	5659700	3900400	12742000	15569000	1469600	1121400	1388600	0.0284277	-0.188496	0.010923	0.0666748	0.0382471
Uncharacterized oxidoreductase YohF	Uncharacterized oxidoreductase YohF	yohF	P33368	5	35.6	26.951	253	0					2.6376				1654500	2308700	3618800	5590000	2734300	29423000	56327000	1132300	1183300	1384200	1.39923
Spermidine/putrescine transport system permease protein PotC	Spermidine/putrescine transport system permease protein PotC	potC	P0AFK6	2	8.7	29.111	264	0		1.2702	1.1527	0.8996	0.47832	0.941	0.68315	0.7136	1579600	2075800	11170000	12922000	8665600	14593000	8468700	1973700	2409200	1381900	-1.06395	0.14483	-0.123552	-0.310075	0.753877
ATP-dependent dethiobiotin synthetase BioD 1	ATP-dependent dethiobiotin synthetase BioD 1	bioD1	P13000	3	14.2	24.139	225	0	0.75305	1.2459	1.0623	1.4078	0.91474				11692000	9515300	33055000	33889000	25605000	27449000	30804000	2641600	2684200	1371300	-0.262062	0.317188	0.0871912	0.493442	0.755505
Macrodomain Ter protein	Macrodomain Ter protein	matP	P0A8N0	3	22	17.693	150	0											3565800	3168300	3326900	7540000	16733000	855470	2082300	1364300
Peptidyl-tRNA hydrolase	Peptidyl-tRNA hydrolase	pth	P0A7D1	3	27.3	21.082	194	0		0.81856	0.93787	1.1473					6257100	5120800	21855000	19783000	13494000	23430000	26389000	1491700	2262800	1359700		-0.28884	-0.0925401	0.198243
UPF0047 protein YjbQ	UPF0047 protein YjbQ	yjbQ	P0AF48	1	10.1	15.656	138	0														9405800	12752000	1126000	1571700	1353900
Pseudouridine-5-phosphate glycosidase	Pseudouridine-5-phosphate glycosidase	psuG	P33025	7	41	32.909	312	0		1.175	6.3644	5.2646	4.7695						1019400	1907600	11684000	5128600	26915000			1348600	2.25384	0.232661	2.67002	2.39632	0.142486
Inner membrane metabolite transport protein YhjE	Inner membrane metabolite transport protein YhjE	yhjE	P37643	2	7	47.207	440	0		1.2053	0.70845	0.60836					18441000	8184800	32729000	41166000	12160000	18925000	10468000	2430800	3181500	1345400		0.269392	-0.497262	-0.717003
Murein DD-endopeptidase MepS/Murein LD-carboxypeptidase	Murein DD-endopeptidase MepS/Murein LD-carboxypeptidase	mepS	P0AFV4	3	29.3	21.04	188	0		1.139	2.2629	1.978	1.5773						19186000	16318000	30143000	48043000	88723000			1340500	0.657457	0.187768	1.17817	0.984042	0.326585
Glycogen debranching enzyme	Glycogen debranching enzyme	glgX	P15067	4	11.6	73.576	657	0											6365200	8755300	5348100	17351000	15233000	1058200	1555000	1338400
Cysteine desulfurase	Cysteine desulfurase	sufS	P77444	3	11.8	44.433	406	0	1.1423	0.89483	1.2977	1.1857					4394100	3898400	11601000	13611000	9930100	21573000	25690000	1422700	1688200	1337800	0.191942	-0.160314	0.375957	0.245739	0.0537974
Multidrug resistance protein MdtF	Multidrug resistance protein MdtF	mdtF	P37637	12	21.1	111.52	1037	0		1.0865	1.1386	1.0528	1.0782						11418000	18038000	8329600	78257000	71358000	1446100	2096200	1311700	0.108625	0.119688	0.187261	0.0742314	-0.0343934
Galactoside transport system permease protein MglC	Galactoside transport system permease protein MglC	mglC	P23200	1	3.9	35.55	336	0.0015298									1626800	11241000			3107800			1041700	950060	1307600
Cation/acetate symporter ActP	Cation/acetate symporter ActP	actP	P32705	2	5.6	59.196	549	0	4.5313								9070800	29014000	744200	235760	3572200	3475900	9578400	125440	125630	1301000	2.17993
UPF0235 protein YggU	UPF0235 protein YggU	yggU	P52060	1	18.8	10.456	96	0.007874											4405700	5620800	2704900			985200	1602700	1276200
D-allose-binding periplasmic protein	D-allose-binding periplasmic protein	alsB	P39265	6	25.1	32.91	311	0					3.0455						1577400	1124500	1832500	21865000	55561000	692870	878140	1276200	1.60668
Uncharacterized ABC transporter ATP-binding protein YhiH	Ribosome-associated ATPase	yhiH	P37624	5	11.7	100.78	911	0		0.88005	1.204	1.2747	1.271				2457200	1922800	8866000	7590800	6767800	16721000	19576000	1165800	1279000	1274100	0.345964	-0.184343	0.267835	0.350158	0.00419372
Apolipoprotein N-acyltransferase	Apolipoprotein N-acyltransferase	lnt	P23930	6	15	57.065	512	0		0.98839	0.89758	1.0062	1.1561						18846000	16323000	13897000	11178000	15949000	1325300	1712300	1267300	0.209266	-0.0168477	-0.155888	0.00891709	-0.200349
Ribosomal RNA large subunit methyltransferase F	Ribosomal RNA large subunit methyltransferase F	rlmF	P75782	1	3.9	34.226	308	0																1595500	1652200	1253900
D-alanyl-D-alanine carboxypeptidase DacB	D-alanyl-D-alanine carboxypeptidase DacB	dacB	P24228	5	17.8	51.798	477	0		0.96726	0.61181	0.71206	0.91976				3769200	2743600	11818000	11585000	5756800	26347000	22533000	1155300	1616000	1249500	-0.120671	-0.0480244	-0.708844	-0.489929	-0.369259
Nicotinate-nucleotide--dimethylbenzimidazole phosphoribosyltransferase	Nicotinate-nucleotide--dimethylbenzimidazole phosphoribosyltransferase	cobT	P36562	2	9.5	36.987	359	0		0.72834	0.79829	1.0166							11105000	7724500	5299100			1169300	1159900	1238700		-0.457316	-0.325015	0.0237521
Uncharacterized protein YddB	Uncharacterized protein YddB	yddB	P31827	6	15.4	89.282	790	0																776510	1042000	1235500
Putative Holliday junction resolvase	Putative pre-16S rRNA nuclease	yqgF	P0A8I1	3	35.5	15.186	138	0		1.1912	1.039	0.93962	1.0344						4639300	5344000	3045100	20282000	16808000	1468100	2124300	1235000	0.0487942	0.252416	0.0551957	-0.0898507	-0.138645
Methylisocitrate lyase	2-methylisocitrate lyase	prpB	P77541	4	21.6	32.134	296	0		0.32948	0.89345	2.5599					3673300	4712100	15521000	5662300	8051500	4819000	15608000			1222600		-1.60174	-0.162541	1.35609
Lipid A biosynthesis (KDO)2-(lauroyl)-lipid IVA acyltransferase	Lipid A biosynthesis myristoyltransferase	msbB	P24205	4	17	37.41	323	0		0.87484	1.0654	0.98444	1.2199				1887300	1660700	11765000	12457000	10116000	20078000	26358000	1128200	1033200	1216300	0.286763	-0.192909	0.0913952	-0.0226248	-0.309388
Galactose-1-phosphate uridylyltransferase	Galactose-1-phosphate uridylyltransferase	galT	P09148	4	24.4	39.645	348	0		1.1359	1.6805	1.4076	1.7916				1043900	2583700	8468800	10268000	5704100	16579000	30677000	592440	1130400	1211600	0.841249	0.183836	0.748891	0.493237	-0.348011
Protein TolQ	Protein TolQ	tolQ	P0ABU9	2	14.3	25.597	230	0		1.0758	0.90247	0.82682	0.88323						50984000	56481000	31944000	72581000	57187000	1366000	1909100	1197300	-0.179139	0.10541	-0.148049	-0.274355	-0.0952159
RNA polymerase-associated protein RapA	RNA polymerase-associated protein RapA	rapA	P60240	8	14.6	109.77	968	0		1.0242	0.89594	0.92265	1.081						14545000	17881000	7402600	49261000	55639000	1737300	1670700	1188900	0.112367	0.0344975	-0.158526	-0.116145	-0.228511
Signal transduction histidine-protein kinase BarA	Signal transduction histidine-protein kinase BarA	barA	P0AEC5	4	7.6	102.45	918	0											2651600	2113700	2051000	12631000	12458000	1016500	1075200	1185500
Deferrochelatase/peroxidase EfeB	Deferrochelatase/peroxidase EfeB	efeB	P31545	7	19.6	46.754	423	0		0.9856	0.6309	0.65644					9382200	9069800	5510100	3822700	2153900	9121200	5335900	678950	929740	1171900		-0.0209258	-0.664517	-0.607265
ATP-dependent 6-phosphofructokinase isozyme 1	ATP-dependent 6-phosphofructokinase isozyme 1	pfkA	P0A796	2	9.4	34.842	320	0														12041000	11016000	1374700	1700100	1168900
DNA helicase II	DNA helicase II	uvrD	P03018	1	1.8	81.989	720	0					0.91372				1982600	1637200				16501000	15267000	1063700	1148900	1162700	-0.130176
Ribosome maturation factor RimP	Ribosome maturation factor RimP	rimP	P0A8A8	3	21.3	16.651	150	0											6060400	5314000	3551000			1319200	1422200	1155200
Putative hydroxypyruvate isomerase YgbM	Putative hydroxypyruvate isomerase YgbM	ygbM	Q46891	1	4.7	29.217	258	0.0074368											2500200	5018000	3802200	25078000	60307000	2323200	6063400	1142300
Ribosomal RNA small subunit methyltransferase G	Ribosomal RNA small subunit methyltransferase G	rsmG	P0A6U5	3	18.8	23.431	207	0	0.78245	0.95153	1.024	0.98723	0.83394				6810400	5145800	15854000	13609000	9664000	40319000	36190000	1361900	1695000	1138100	-0.307225	-0.071679	0.0342157	-0.0185419	0.288683
Molybdopterin molybdenumtransferase	Molybdopterin molybdenumtransferase	moeA	P12281	1	3.2	44.067	411	0		1.1326	0.87511	1.0294	1.5591						7788200	7719900	5302400	23224000	24609000	639960	922020	1136300	0.640713	0.179638	-0.192464	0.0418037	-0.59891
HTH-type transcriptional regulator TreR	HTH-type transcriptional regulator TreR	treR	P36673	4	16.8	34.53	315	0											1344400	1903700	1566800	9737300	7126200	1011500	1056300	1130800
Translocation and assembly module TamB	Translocation and assembly module TamB	tamB	P39321	17	17.2	136.78	1259	0	0.69512	0.80589	1.0216	0.99522	0.8753				5409600	2780900	14410000	13357000	10237000	19532000	19570000	1441100	2117100	1130700	-0.34885	-0.311345	0.0308304	-0.00691262	0.341937
Ribosomal RNA small subunit methyltransferase E	Ribosomal RNA small subunit methyltransferase E	rsmE	P0AGL7	2	13.6	26.978	243	0.0025381		0.8895	0.88336	0.96919							7740900	8055000	4190900			1231800	1259900	1121700		-0.168933	-0.178927	-0.0451486
Fructose-6-phosphate aldolase 1	Fructose-6-phosphate aldolase 1	fsaA	P78055	4	26.8	22.997	220	0		0.82713	0.82674	0.98296							17789000	12967000	29120000	15643000	14470000	1391300	1617900	1111400		-0.273814	-0.274494	-0.0247954
Protein RdoA	Stress response kinase A	rdoA	P0C0K3	3	14	38.12	328	0					0.97411						4363600	3496100	2067200	19375000	19065000	1156600	1258400	1110500	-0.0378434
Histidinol-phosphate aminotransferase	Histidinol-phosphate aminotransferase	hisC	P06986	1	3.9	39.36	356	0		1.0345	0.71541	0.65253	1.0776						84290000	85166000	41423000	97458000	105840000	1162300	1542500	1098100	0.107822	0.0489336	-0.483158	-0.615884	-0.723706
7-carboxy-7-deazaguanine synthase	7-carboxy-7-deazaguanine synthase	queE	P64554	2	15.7	25.029	223	0		0.91339	0.82458	1.0856					1542000	1568200	13742000	10087000	6337700	8859900	9812700	1567600	2238200	1086500		-0.130697	-0.278269	0.118493
6-carboxy-5,6,7,8-tetrahydropterin synthase	6-carboxy-5,6,7,8-tetrahydropterin synthase	queD	P65870	4	56.2	13.773	121	0					0.72116						4274500	2980900	1404200	64048000	50447000	1307100	1678000	1076100	-0.471609
Uncharacterized protein YnbE	Uncharacterized protein YnbE	ynbE	P64448	3	75.4	6.8401	61	0											2876700	2483500	2693100	8551700	7442500	883790	958730	1061800
Protein YciN	Protein YciN	yciN	P0AB61	3	36.1	9.3855	83	0		1.5634	0.83414	0.50583							4523900	6762500	2719400	7188300	12548000	1496600	2469300	1060300		0.644687	-0.261639	-0.983275
Protein YciE	Protein YciE	yciE	P21363	6	60.1	18.961	168	0					2.9517									29587000	71336000	743090	1516200	1058200	1.56155
UPF0755 protein YceG	UPF0755 protein YceG	yceG	P28306	7	26.2	38.247	340	0		1.0465	0.87253	0.82243	1.0364						7980900	8435500	5017900	13290000	12471000	1232800	1141500	1051800	0.0515809	0.0655723	-0.196723	-0.282035	-0.333616
Arginine ABC transporter permease protein ArtQ	Arginine ABC transporter permease protein ArtQ	artQ	P0AE34	1	7.1	26.217	238	0									2666400	3339100	4957000	4797600	3544700	10265000	10800000	990210	1167900	1049700
Probable HTH-type transcriptional regulator LrhA	Probable HTH-type transcriptional regulator LrhA	lrhA	P36771	3	14.4	34.593	312	0.0096993											1530500	2775500	2865300	4444200	6855400	424290	572250	1048300
Poly(A) polymerase I	Poly(A) polymerase I	pcnB	P0ABF1	7	23.9	53.87	465	0		1.0265	0.96155	0.9323	1.4674				5564900	3558700	34624000	37903000	26170000	63697000	36702000	1275700	1074300	1046800	0.553262	0.0377336	-0.0565662	-0.101134	-0.654396
Uncharacterized protein YpfJ	Uncharacterized protein YpfJ	ypfJ	P64429	3	17.1	31.46	287	0		0.82945	1.2019	1.473	1.0679						12600000	9170700	7882200	15320000	22013000	1200100	2492500	1046400	0.0947766	-0.269773	0.265317	0.558757	0.463981
Nicotinamide-nucleotide amidohydrolase PncC	Nicotinamide-nucleotide amidohydrolase PncC	pncC	P0A6G3	3	44.2	17.582	165	0		1.4549	1.4699	1.4013	1.2023				2241500	1914000	11777000	14014000	10991000	22678000	30005000	1206000	637630	1045100	0.265797	0.54092	0.555718	0.486766	0.220969
Diaminopimelate decarboxylase	Diaminopimelate decarboxylase	lysA	P00861	1	2.4	46.177	420	0											4056900	3943600	2510400			795490	1110900	1039500
2,3-dihydro-2,3-dihydroxybenzoate dehydrogenase	2,3-dihydro-2,3-dihydroxybenzoate dehydrogenase	entA	P15047	2	9.3	26.249	248	0		0.8131	3.2186	4.1282	0.72234				1567300	682820	8674300	6950000	51714000	12318000	10838000	1662700	1677800	1032300	-0.46925	-0.298495	1.68643	2.04551	2.51476
Uncharacterized oxidoreductase YdgJ	Uncharacterized oxidoreductase YdgJ	ydgJ	P77376	8	39	38.257	346	0		0.95071	1.3226	1.4686					2556700	2661400	14099000	13962000	15851000	5734400	5588100	1003800	1115700	1029500		-0.0729228	0.403377	0.554442
Translocation and assembly module TamA	Translocation and assembly module TamA	tamA	P0ADE4	11	32.9	64.795	577	0		0.75636	0.96553	0.87929	0.96483						6892300	5078100	5693300	78271000	56953000	1294300	1052600	1022000	-0.0516533	-0.402855	-0.050607	-0.185589	-0.133936
tRNA dimethylallyltransferase	tRNA dimethylallyltransferase	miaA	P16384	3	11.7	35.065	316	0					1.1993						1925100	1301300	1239600	20151000	27385000	1223500	1187400	1021900	0.262193
Protein YciI	Protein YciI	yciI	P0AB55	1	10.2	10.602	98	0											25752000	37521000	35174000	13476000	7135100	909810	820760	1019000
D-serine dehydratase	D-serine dehydratase	dsdA	P00926	8	30.1	47.9	442	0		0.85443	0.94908	0.95559	0.77899						13833000	13143000	9975500	11811000	11647000	1176100	1439100	1018000	-0.360323	-0.226966	-0.0753984	-0.0655363	0.294787
Cation efflux system protein CusB	Cation efflux system protein CusB	cusB	P77239	9	38.6	44.304	407	0		1.2802	0.59813	0.39364	0.46394	1.3002	0.66736	0.50429			24233000	38381000	8678700	28347000	18421000	1422100	2044000	1017400	-1.10799	0.367595	-0.660304	-1.15533	-0.0473353
Membrane-bound lytic murein transglycosylase B	Membrane-bound lytic murein transglycosylase B	mltB	P41052	3	15	40.255	361	0		1.1613	0.80893	0.74699	1.0572						11538000	18013000	5637500	35886000	39232000	1129100	1552900	1009700	0.0802483	0.215741	-0.305913	-0.420839	-0.501087
DnaJ-like protein DjlA	Co-chaperone protein DjlA	djlA	P31680	1	4.4	30.579	271	0														15723000	8892000	1295500	1370700	1009200
Oligopeptide transport system permease protein OppB	Oligopeptide transport system permease protein OppB	oppB	P0AFH2	3	14.7	33.443	306	0	0.82168	0.99615	0.81874	0.73869	0.82882				21878000	19408000	40072000	33682000	19268000	169600000	152620000	1091900	1384900	1001100	-0.277097	-0.0055651	-0.288523	-0.436959	-0.159862
FeS cluster assembly protein SufD	FeS cluster assembly protein SufD	sufD	P77689	5	20.8	46.822	423	0		0.89154	0.97348	1.0227	1.4677				3494400	2070300	11027000	10849000	7891400	81372000	38553000	835410	998980	998140	0.553557	-0.165629	-0.0387768	0.032383	-0.521174
N-acetylgalactosamine-specific phosphotransferase enzyme IIB component 2	N-acetylgalactosamine-specific phosphotransferase enzyme IIB component 2	agaV	P42904	4	36.9	17.086	157	0														3697900	16338000	389610	1009200	995360
Sensor protein EvgS	Sensor protein EvgS	evgS	P30855	6	6.9	134.74	1197	0		1.5288	4.1943	1.8841	0.76483	0.89176	0.74165	0.84403			4677800	5406700	3369800	8522400	7519300	1543600	1635800	991310	-0.386789	0.275341	1.30333	0.447912	0.834701
Ribosomal-protein-alanine acetyltransferase	Ribosomal-protein-alanine acetyltransferase	rimI	P0A944	1	13.5	16.61	148	0											3795500	1811100	1132800	7013000	7854700	1640800	1439700	988320
Cob(I)yrinic acid a,c-diamide adenosyltransferase	Cob(I)yrinic acid a,c-diamide adenosyltransferase	btuR	P0A9H5	3	19.9	21.999	196	0											2359200	3930400	4594100			986360	1083400	985920
UDP-N-acetylglucosamine 2-epimerase	UDP-N-acetylglucosamine 2-epimerase	wecB	P27828	7	22.9	42.244	376	0		1.0871	0.61278	0.65371	0.69548				2752400	2074000	33875000	31223000	15012000	60761000	35051000	829170	1225700	983640	-0.523919	0.120485	-0.706559	-0.613277	-0.0893583
Uncharacterized protein YacC	Uncharacterized protein YacC	yacC	P0AA95	2	28.7	12.854	115	0					1.0105						2671700	3091700	2363000	16221000	16774000	1098900	1325800	970580	0.0150693
Probable L,D-transpeptidase YcbB	Probable L,D-transpeptidase YcbB	ycbB	P22525	6	22.3	67.812	615	0					0.82141				1044700	680990	3633400	4315800	3947200	32232000	23990000	1397500	1670000	965440	-0.283826
Putative oxidoreductase YceM	Putative oxidoreductase YceM	yceM	P75931	3	13.4	33.681	307	0					1.0135						8443200	3488000	2389300	7432200	10719000	742860	1065200	952740	0.0193461
Uncharacterized oxidoreductase YgjR	Uncharacterized oxidoreductase YgjR	ygjR	P42599	4	20.1	36.214	328	0		0.73932	1.7084	2.285	2.2715				1136700	2729700	20002000	14447000	24058000	16930000	36795000	504000	678230	935600	1.18365	-0.435729	0.772646	1.19219	0.00854886
Uncharacterized protein YebG	Uncharacterized protein YebG	yebG	P0ACY9	3	39.6	10.717	96	0		0.63133	0.81271	1.0717							6481800	4683800	3815600	7187000	6420500	1232100	1426500	927010		-0.663534	-0.299187	0.0999011
UPF0125 protein RatB	UPF0125 protein RatB	ratB	P52119	3	44.8	10.789	96	0.004		1.0433	1.2085	1.166							11289000	9070700	9286000	7865700	7302500	1095400	1294500	925510		0.0611541	0.273217	0.221568
Phosphoenolpyruvate synthase regulatory protein	Phosphoenolpyruvate synthase regulatory protein	ppsR	P0A8A4	2	14.1	31.211	277	0		1.198	1.8458	1.534	1.1359						9687500	8707100	10476000	56001000	42307000	863460	885690	923420	0.183836	0.260628	0.884246	0.617298	0.433463
Transcriptional regulatory protein DcuR	Transcriptional regulatory protein DcuR	dcuR	P0AD01	3	19.2	27.488	239	0		0.98214	1.7692	1.7947	1.2381						9155800	9074200	9506100	14549000	19669000	441020	528040	920290	0.308128	-0.0259994	0.823097	0.843743	0.535615
Protein FdhE	Protein FdhE	fdhE	P13024	6	25.9	34.746	309	0		0.89962	1.1289	1.2641	1.2558				1058700	3647400	9380800	11383000	8769000	40043000	46824000	697910	1188600	919620	0.328607	-0.152612	0.174918	0.338111	0.00950388
Uncharacterized protein YbjD	Uncharacterized protein YbjD	ybjD	P75828	1	1.8	63.588	552	0.0020387											2180700	1915100	2048600			1156800	1161700	915850
Protein TonB	Protein TonB	tonB	P02929	5	29.7	26.094	239	0		1.4031	0.79613	0.56766							6550700	9597800	3017100			1321200	1217700	909960		0.488618	-0.328924	-0.816901
N,N-diacetylchitobiose-specific phosphotransferase enzyme IIB component	N,N-diacetylchitobiose-specific phosphotransferase enzyme IIB component	chbB	P69795	2	24.5	11.426	106	0					1.5841				2486000	3698100	5026600	4928500	4324100	29838000	47937000	802680	778540	899020	0.663663
Uncharacterized ABC transporter ATP-binding protein YbbA	Uncharacterized ABC transporter ATP-binding protein YbbA	ybbA	P0A9T8	4	31.6	24.533	228	0		0.67406	0.84072	1.4079	0.71132				1099500	1488300	8595900	5501500	5361200	22746000	17654000	1429500	1853800	892650	-0.491429	-0.569051	-0.250303	0.493545	0.984974
Lipopolysaccharide heptosyltransferase 1	Lipopolysaccharide heptosyltransferase 1	rfaC	P24173	8	55.2	35.543	319	0		1.0688	0.94368	0.78919	1.0658						6877700	7265500	4167600	29750000	35305000	1025700	1292200	877210	0.0919367	0.0959919	-0.0836304	-0.341555	-0.433492
ABC transporter ATP-binding protein YojI	ABC transporter ATP-binding/permease protein YojI	yojI	P33941	6	16.6	61.552	547	0		1.0073	0.80969	0.74825	0.92737						17496000	18063000	9870000	25871000	27417000	707290	799380	876520	-0.108783	0.0104934	-0.304558	-0.418408	-0.309625
NAD kinase	NAD kinase	nadK	P0A7B3	3	14.7	32.566	292	0		1.1626	1.6345	1.2008							5854200	6915800	5577500	5196700	8897700	1108900	824910	872980		0.217355	0.708849	0.263996
HTH-type transcriptional regulator FrlR	HTH-type transcriptional regulator FrlR	frlR	P45544	2	12.3	27.82	243	0		0.97331	0.99777	1.0167							5120900	5418200	4369100	4881100	5545400	833350	1128700	871550		-0.0390287	-0.0032208	0.023894
Glutamate-ammonia-ligase adenylyltransferase	Glutamate-ammonia-ligase adenylyltransferase	glnE	P30870	4	7.1	108.42	946	0					1.1806						1791500	2594300	2021400	52723000	36118000	690010	758250	859050	0.23952
Glutamate racemase	Glutamate racemase	murI	P22634	3	16.1	31.002	285	0					1.0712				2077300	1376900	1087000	1034700	2418700	17858000	15362000	798440	1312700	856310	0.0992279
Chromosome partition protein MukF	Chromosome partition protein MukF	mukF	P60293	5	12.3	50.578	440	0		0.84431	1.6909	1.7668	1.1589						6991700	4983700	9348100	8516800	7267600	966600	934070	846660	0.212756	-0.244155	0.757791	0.821139	0.608383
Probable phosphoribulokinase	Probable phosphoribulokinase	prkB	P0AEX5	1	8	32.344	289	0																1054700	1137000	846450
Uxu operon transcriptional regulator	Uxu operon transcriptional regulator	uxuR	P39161	3	16	29.308	257	0					1.1885						2932500	3909600	1260400	36459000	54651000	700190	1184300	845950	0.249142
2-octaprenylphenol hydroxylase	2-octaprenylphenol hydroxylase	ubiI	P25535	4	14.8	44.244	400	0					1.0767						4324500	4383700	3226800	15625000	15511000	771000	593700	844250	0.106616
HTH-type transcriptional regulator YiaJ	HTH-type transcriptional regulator YiaJ	yiaJ	P37671	3	15.6	31.066	282	0											3602400	2476400	2054600	14036000	14268000	983780	1774000	840020
Miniconductance mechanosensitive channel YbdG	Miniconductance mechanosensitive channel YbdG	ybdG	P0AAT4	4	15.7	46.602	415	0		1.004	0.84657	0.76496							12642000	13075000	8182400	5447500	3574200	1033700	1263000	839070		0.00575927	-0.240299	-0.386544
Sulfoxide reductase catalytic subunit YedY	Protein-methionine-sulfoxide reductase catalytic subunit MsrP	yedY	P76342	6	29	37.368	334	0					1.6783						1976300	1805000	1948800	11197000	19239000	853100	899240	837730	0.747001
Uncharacterized protein YcbL	Uncharacterized protein YcbL	ycbL	P75849	2	14.4	23.784	215	0					1.1697									19119000	15844000	1088100	1283100	833470	0.226139
Protease 4	Protease 4	sppA	P08395	11	29.4	67.219	618	0		0.97354	0.87299	0.83592	0.7681						25794000	26764000	18003000	58605000	52706000	940510	1420600	829890	-0.380634	-0.0386878	-0.195963	-0.258563	0.122071
Lactose operon repressor	Lactose operon repressor	lacI	P03023	4	22.8	38.59	360	0					1.2217						1586000	1794600	1721200	11686000	15074000	803010	1055000	828880	0.28889
Long-chain-fatty-acid--CoA ligase	Long-chain-fatty-acid--CoA ligase	fadD	P69451	8	24.6	62.331	561	0		1.0056	5.9651	6.4678	4.5072						7644700	8663600	33442000	43199000	234190000	298280	201060	820050	2.17223	0.00805655	2.57655	2.69328	0.521044
Uncharacterized protein YbdF	Uncharacterized protein YbdF	ybdF	P0AAT2	2	23.8	14.05	122	0					1.5195									7608300	15820000	374670	777620	793020	0.603597
Disulfide-bond oxidoreductase YfcG	Disulfide-bond oxidoreductase YfcG	yfcG	P77526	3	18.6	24.516	215	0											5266500	5082200	5755800	4633900	11566000	712830	1129700	792950
Uncharacterized protein YdeI	Uncharacterized protein YdeI	ydeI	P31130	7	79.2	14.121	130	0					1.4493						2301700	2052800	3892300	11392000	49029000	777630	729320	786480	0.535356
Exodeoxyribonuclease 7 large subunit	Exodeoxyribonuclease 7 large subunit	xseA	P04994	5	16.7	51.832	456	0		1.0552	0.97594	0.97532	1.0215						6217100	5048700	4375900	5948500	8818100	901890	991260	783610	0.0306892	0.0775165	-0.0351356	-0.0360525	-0.0667417
Probable pyridine nucleotide-disulfide oxidoreductase RclA	Probable pyridine nucleotide-disulfide oxidoreductase RclA	rclA	P77212	3	6.3	48.244	441	0		1.1853	0.99305	0.88504	0.88342						2761300	4205100	3575700	16373000	13454000	703970	850640	777480	-0.178829	0.245252	-0.0100617	-0.176185	0.00264317
Laccase domain protein YfiH	Laccase domain protein YfiH	yfiH	P33644	4	16.5	26.339	243	0	1.4662	0.99729	1.4285	1.3788					3464200	4447900	7492600	7418700	6868000	4167300	10216000	712810	568950	757400	0.552082	-0.00391501	0.514501	0.463413	-0.0886687
Uncharacterized protein YrbL	Uncharacterized protein YrbL	yrbL	P64610	2	11	24.345	210	0														10196000	11916000	1049100	815480	756970
Glutamate--cysteine ligase	Glutamate--cysteine ligase	gshA	P0A6W9	8	24.5	58.269	518	0		0.94522	0.78854	0.77643	1.0719				5111000	4976900	34540000	33348000	54811000	161980000	189430000	920940	1155300	754300	0.10017	-0.0812779	-0.342744	-0.365072	-0.465243
N-acetylmuramoyl-L-alanine amidase AmiB	N-acetylmuramoyl-L-alanine amidase AmiB	amiB	P26365	4	20.4	47.985	445	0														9055200	5562100	890940	915620	750730
DNA replication protein DnaC	DNA replication protein DnaC	dnaC	P0AEF0	4	20.8	27.935	245	0											2769600	2220900	2973300			550240	2515200	750680
Thermoresistant gluconokinase	Thermoresistant gluconokinase	gntK	P46859	3	33.1	19.543	175	0						4.0581	0.68992	0.1703								1191600	4746000	746360		2.0208	-0.535499	-2.55385
Lipopolysaccharide 1,3-galactosyltransferase	Lipopolysaccharide 1,3-galactosyltransferase	rfaI	P27128	6	21.5	39.423	339	0		0.65249							1596100	1597100	6304100	2479000	1268700			744490	924100	736520		-0.615972
Transcriptional regulator ModE	Transcriptional regulator ModE	modE	P0A9G8	4	23.7	28.281	262	0		1.285	0.94296	0.93846	0.87858						8846700	10172000	6255000	51161000	46310000	854150	830470	730420	-0.186754	0.361768	-0.0847315	-0.0916328	0.0951216
tRNA (mo5U34)-methyltransferase	tRNA U34 carboxymethyltransferase	cmoB	P76291	5	20.4	37.006	323	0					1.1262									30236000	32683000	843620	851590	724210	0.171463
UPF0176 protein YceA	UPF0176 protein YceA	yceA	P24188	5	18	39.781	350	0		0.89566	0.91865	1.0268							8694100	6860700	4387500	5868500	7420300	1179800	882720	718830		-0.158977	-0.122413	0.0381552
Acetate operon repressor	Acetate operon repressor	iclR	P16528	2	8.4	29.739	274	0									1406200	1201000				2765400	4423200	1150600	673290	705250
L-aspartate oxidase	L-aspartate oxidase	nadB	P10902	5	16.7	60.337	540	0					0.4715						6197900	8516400	2807100	54463000	27212000	2578500	3736800	684090	-1.08467
Putative acyl-CoA thioester hydrolase YbhC	Putative acyl-CoA thioester hydrolase YbhC	ybhC	P46130	4	16.9	46.082	427	0		1.1043	1.2206	1.1491	1.176						52801000	54938000	33806000	146900000	174470000	843210	1175600	679390	0.233888	0.143132	0.28759	0.200504	-0.0333837
N-acetylmuramoyl-L-alanine amidase AmiC	N-acetylmuramoyl-L-alanine amidase AmiC	amiC	P63883	8	32.4	45.634	417	0					1.6457						3262300	2852600	2055100	23247000	31441000	623480	628840	667240	0.718701
Uncharacterized N-acetyltransferase YjgM	Uncharacterized N-acetyltransferase YjgM	yjgM	P39337	2	15	18.622	167	0		0.9091	0.77087	0.8425	0.75119						18307000	15570000	11329000	34964000	28525000	918870	1433200	655730	-0.41275	-0.137489	-0.375441	-0.247251	0.165499
Transcription elongation factor GreB	Transcription elongation factor GreB	greB	P30128	6	63.3	18.527	158	0		0.83794	0.86557	1.0919	0.98803						7234000	5995100	4532800	25423000	30935000	892080	891050	655190	-0.0173732	-0.255081	-0.208278	0.126841	0.144214
Transcriptional regulatory protein GlrR	Transcriptional regulatory protein GlrR	glrR	P0AFU4	4	12.8	49.148	444	0											2625700	4281500	1799100	5760600	7598800	716190	1358800	651520
Pyridoxal phosphate phosphatase YigL	Pyridoxal phosphate phosphatase YigL	yigL	P27848	3	25.9	29.707	266	0		1.1842	1.1635	0.99728	0.88277						12955000	19994000	12398000	47087000	50268000	912040	1707400	646070	-0.17989	0.243913	0.218471	-0.00392948	0.175961
Probable adenosine monophosphate-protein transferase fic	Probable adenosine monophosphate-protein transferase fic	fic	P20605	1	10	22.96	200	0					1.7115									8296500	17851000	712640	556120	630700	0.775261
Alanine racemase, biosynthetic	Alanine racemase, biosynthetic	alr	P0A6B4	2	10.9	39.152	359	0					0.88704						1721600	2516100	1963000	25192000	20417000	723040	935310	629500	-0.172929
Uncharacterized GTP-binding protein YjiA	Uncharacterized GTP-binding protein YjiA	yjiA	P24203	5	23.9	35.659	318	0		1.0483	1.6366	1.6992	1.5372						12630000	10467000	15876000	168070000	227070000	617840	1295600	623560	0.620305	0.0680516	0.710702	0.764856	0.144551
Lipoprotein-releasing system transmembrane protein LolE	Lipoprotein-releasing system transmembrane protein LolE	lolE	P75958	5	16.4	45.344	414	0		1.0324	0.59729	0.66667	0.79928						16072000	17529000	8406900	21608000	23143000	762740	1056000	603830	-0.323227	0.046002	-0.743497	-0.584955	-0.261728
Protein BcsG homolog	Protein BcsG homolog	bcsG	P37659	8	20.4	62.031	559	0		1.3786	1.4079	0.99704							8018500	10757000	8227000	8688900	8488200	810700	1195400	596910		0.463204	0.493545	-0.00427671
tRNA threonylcarbamoyladenosine biosynthesis protein TsaB	tRNA threonylcarbamoyladenosine biosynthesis protein TsaB	tsaB	P76256	1	8.2	25.181	231	0					0.86364						3425400	3146400	3045000	26820000	22345000	602530	981560	592700	-0.211498
Sulfur acceptor protein CsdE	Sulfur acceptor protein CsdE	csdE	P0AGF2	3	34.7	15.94	147	0									1192200	1221300	1611100	3477700	1224900	7860900	5503400	987440	1065700	587400
GTP pyrophosphokinase	GTP pyrophosphokinase	relA	P0AG20	10	18.5	83.875	744	0		1.0403	1.1925	1.1965	0.97162						14481000	16356000	12664000	64524000	67455000	612970	661490	581700	-0.0415359	0.0569996	0.253989	0.25882	0.300356
Curli production assembly/transport component CsgG	Curli production assembly/transport component CsgG	csgG	P0AEA2	5	29.6	30.557	277	0											1419700	3279900	469760	11025000	23728000	701320	1404400	580050
Uncharacterized HTH-type transcriptional regulator YdcI	Uncharacterized HTH-type transcriptional regulator YdcI	ydcI	P77171	1	6.2	33.401	307	0														2752100	6450800	638880	520180	569500
Cation efflux system protein CusF	Cation efflux system protein CusF	cusF	P77214	3	47.3	12.251	110	0		1.0106			0.36224						10309000	8977900	2071900	67971000	30797000	934550	1410700	566930	-1.46498	0.0152121
Lipopolysaccharide regulatory protein	Lipopolysaccharide assembly protein B	yciM	P0AB58	6	20.8	44.531	389	0					1.3559				754530	688840				23456000	19560000	487420	807620	562930	0.439251
Spermidine/putrescine transport system permease protein PotB	Spermidine/putrescine transport system permease protein PotB	potB	P0AFK4	2	8	31.062	275	0														19494000	11215000	1321000	1079500	560460
UDP-N-acetylglucosamine--N-acetylmuramyl-(pentapeptide) pyrophosphoryl-undecaprenol N-acetylglucosamine transferase	UDP-N-acetylglucosamine--N-acetylmuramyl-(pentapeptide) pyrophosphoryl-undecaprenol N-acetylglucosamine transferase	murG	P17443	4	17.2	37.814	355	0		0.83154	1.063	1.1599							10803000	13070000	10634000	6647600	10036000	922020	1134900	552590		-0.266142	0.0881416	0.214
Bifunctional NAD(P)H-hydrate repair enzyme Nnr;ADP-dependent (S)-NAD(P)H-hydrate dehydratase;NAD(P)H-hydrate epimerase	Bifunctional NAD(P)H-hydrate repair enzyme Nnr	nnr	P31806	6	16.9	54.65	515	0					1.8911						52141000	7111900	3093100	11126000	20864000	470260	492790	550580	0.919226
Glucarate dehydratase	Glucarate dehydratase	gudD	P0AES2	4	15.9	49.14	446	0														2818100	3361400	402350	1008000	527480
UPF0381 protein YiiS	UPF0381 protein YiiS	yiiS	P32162	2	35.4	10.776	99	0		1.1139	0.73372	0.75319					789210	1684900	6384400	8333300	3539400	5789900	7495300	515440	1013900	517000		0.15562	-0.446698	-0.408914
Amino-acid acetyltransferase	Amino-acid acetyltransferase	argA	P0A6C5	5	16.3	49.195	443	0											1787500	1844200	314560	26944000	19787000	1779200	2526400	507310
Na(+)/H(+) antiporter NhaB	Na(+)/H(+) antiporter NhaB	nhaB	P0AFA7	3	10.7	56.728	513	0														27258000	45665000	4049200	668190	476180
DNA topoisomerase 3	DNA topoisomerase 3	topB	P14294	2	5.7	73.216	653	0														2329700	5586600	887590	443430	461820
Inner membrane protein YciS	Lipopolysaccharide assembly protein A	yciS	P0ACV4	2	22.5	11.351	102	0	1.1841	1.1796	1.4835	1.2962					8297600	8880500	26795000	28022000	24412000	7823600	8431500	703540	350530	459360	0.243791	0.238298	0.569005	0.374288	0.130497
Ribosomal-protein-serine acetyltransferase	Ribosomal-protein-serine acetyltransferase	rimL	P13857	2	21.8	20.68	179	0											4726500	5309200	3295100	8371600	7804100	530280	658580	446570
Uncharacterized protein YhdP	Uncharacterized protein YhdP	yhdP	P46474	7	9.2	139.05	1266	0					0.93241									16348000	14328000	664320	700700	440650	-0.100964
Uncharacterized deoxyribonuclease YjjV	Uncharacterized metal-dependent hydrolase YjjV	yjjV	P39408	2	12.7	28.909	259	0														10596000	8377000	706460	715760	438560
tRNA1(Val) (adenine(37)-N6)-methyltransferase	tRNA1(Val) (adenine(37)-N6)-methyltransferase	yfiC	P31825	1	7.3	27.27	245	0					0.8982									8380700	8623000	596160	423060	418850	-0.154891
Probable TonB-dependent receptor YncD	Probable TonB-dependent receptor YncD	yncD	P76115	5	11.1	77.26	700	0																557430	590910	418440
NMN amidohydrolase-like protein YfaY	NMN amidohydrolase-like protein YfaY	yfaY	P77808	2	6.2	44.225	400	0	0.51597	0.86699	0.50723	0.56381					4503600	2325600	11426000	8765800	3280700	16723000	8761300	1469400	2388000	417780	-0.954641	-0.205913	-0.979288	-0.826719	0.127922
Arginine transport ATP-binding protein ArtP	Arginine transport ATP-binding protein ArtP	artP	P0AAF6	3	19	27.022	242	0		1.0288	1.0034	0.97941							14323000	13762000	10169000	6294600	6868400	466880	421220	406350		0.0409625	0.00489684	-0.0300152
Lipoprotein-releasing system ATP-binding protein LolD	Lipoprotein-releasing system ATP-binding protein LolD	lolD	P75957	5	47.2	25.438	233	0									3049100	2327400	11027000	10757000	8121600	20804000	21501000	393410	557100	393650
Primosomal protein N	Primosomal protein N	priA	P17888	3	8.2	81.654	732	0					1.132						1146200	910490	1131300	9671300	9691400	348010	412810	370550	0.178874
Cation efflux system protein CusA	Cation efflux system protein CusA	cusA	P38054	6	10.7	114.71	1047	0		1.1139			0.54189				2009900	448520	4630000	4062100	1174100	5557700	1833700	624190	872580	346220	-0.883928	0.15562
Nitrogen regulatory protein P-II 2	Nitrogen regulatory protein P-II 2	glnK	P0AC55	6	81.2	12.259	112	0		0.74178	0.11678	0.1576	0.13528				18227000	11932000	257610000	170950000	17758000	87954000	9516600	7344100	6404900	112160	-2.88598	-0.430937	-3.09813	-2.66566	0.220319
30S ribosomal protein S15	30S ribosomal protein S15	rpsO	P0ADZ4	4	70.8	10.269	89	0					0.98784						53851000	59699000	28783000	382160000	583420000				-0.0176507
Uncharacterized protein YdbL	Uncharacterized protein YdbL	ydbL	P76076	4	34.3	11.878	108	0		1.2226	0.86268	0.67968	0.88264						5070900	9385200	3872600	619380000	551000000				-0.180103	0.289952	-0.213103	-0.557072	-0.376969
Sugar phosphatase YfbT	Sugar phosphatase YfbT	yfbT	P77625	2	13.9	23.007	216	0					2.6555									23951000	388690000				1.40898
Sulfur carrier protein ThiS adenylyltransferase	Sulfur carrier protein ThiS adenylyltransferase	thiF	P30138	3	29.1	26.969	251	0					0.99443						22055000	24710000	17490000	195900000	232970000				-0.00805827
Polyamine aminopropyl transferase	Polyamine aminopropyltransferase	speE	P09158	4	37.5	32.321	288	0		1.0548	0.89134	0.90954	1.0912						40862000	47489000	26178000	156000000	199950000				0.125916	0.0769695	-0.165952	-0.136791	-0.262707
Uncharacterized oxidoreductase YbiC	Uncharacterized oxidoreductase YbiC	ybiC	P30178	5	30.7	38.897	361	0		1.0783	1.0969	0.99144	1.0364						134320000	152460000	99130000	157050000	157940000				0.0515809	0.108759	0.133432	-0.0124026	-0.0639835
50S ribosomal protein L16 arginine hydroxylase	50S ribosomal protein L16 3-hydroxylase	ycfD	P27431	5	34.6	42.578	373	0		1.0405	1.1491	1.1616	1.3059						17865000	19421000	13349000	115870000	137440000				0.385044	0.057277	0.200504	0.216113	-0.168931
Putative carboxymethylenebutenolidase	Putative carboxymethylenebutenolidase	ysgA	P56262	2	18.5	29.425	271	0									5375600	8077700	9873800	11520000	13165000	118230000	121330000
Uncharacterized protein YibL	Uncharacterized protein YibL	yibL	P0ADK8	3	57.5	13.696	120	0		1.1481	0.84722	0.70342	0.79917						60099000	84104000	31853000	109030000	118680000				-0.323426	0.199248	-0.239191	-0.507542	-0.184116
2-methylcitrate synthase	2-methylcitrate synthase	prpC	P31660	5	19.5	43.102	389	0					4.6283									14124000	117240000				2.21048
Thioredoxin-2	Thioredoxin-2	trxC	P0AGG4	3	36	15.555	139	0					1.2096									62138000	103200000				0.27453
Glutathione S-transferase GstB	Glutathione S-transferase GstB	gstB	P0ACA7	3	17.3	23.713	208	0		1.0191	1.2081	1.2125	1.0067						52359000	56990000	62249000	95376000	100310000				0.00963382	0.0272956	0.27274	0.277985	0.268351
Uncharacterized protein YhbW	Uncharacterized protein YhbW	yhbW	P0ADV5	2	22.1	37.129	335	0														99118000	99118000
Glycogen synthase	Glycogen synthase	glgA	P0A6U8	5	14.9	52.822	477	0		0.9475	1.2763	1.4831	1.2511						18993000	19837000	23692000	66311000	95877000				0.323197	-0.0778022	0.351967	0.568616	0.245419
Methionine import ATP-binding protein MetN	Methionine import ATP-binding protein MetN	metN	P30750	8	51.9	37.788	343	0		0.94773	0.55714	0.57641	0.55277						48935000	48545000	19813000	170150000	93645000				-0.855249	-0.077452	-0.843888	-0.794833	0.060416
UPF0748 lipoprotein YddW	UPF0748 lipoprotein YddW	yddW	P64426	3	9.1	49.574	439	0					1.3797				5217100	1385000				78226000	84696000				0.464355
Fatty acid oxidation complex subunit alpha;Enoyl-CoA hydratase/3-hydroxybutyryl-CoA epimerase;3-hydroxyacyl-CoA dehydrogenase	Fatty acid oxidation complex subunit alpha	fadJ	P77399	4	10.1	77.071	714	0					3.8348						600830	3167500	2652600	13650000	74816000				1.93915
Regulator of ribonuclease activity B	Regulator of ribonuclease activity B	rraB	P0AF90	1	5.1	15.603	138	0.0025368									13216000	13049000	24723000	18295000	17251000	43115000	74185000
Uncharacterized protein YeaK	Uncharacterized protein YeaK	yeaK	P64483	3	42.5	17.85	167	0					1.2337						12281000	9989500	10826000	53855000	72375000				0.302992
Probable D,D-dipeptide-binding periplasmic protein DdpA	Probable D,D-dipeptide-binding periplasmic protein DdpA	ddpA	P76128	12	38.6	57.641	516	0		0.81991	2.7976	3.2663	2.0428				1663100	3759000	5175000	4123600	9531800	35895000	71015000				1.03055	-0.286463	1.48419	1.70766	0.677109
Fumarate reductase subunit C	Fumarate reductase subunit C	frdC	P0A8Q0	3	13.7	15.015	131	0	3.2951				4.5701				3421000	7222900	1774400	1344100	6275400	16419000	66345000				1.97548
Protein tas	Protein tas	tas	P0A9T4	5	28.6	38.499	346	0		1.052	0.90709	0.86214	0.88563						53033000	64636000	45076000	63522000	66085000				-0.175224	0.0731347	-0.140682	-0.214006	-0.0387819
Uncharacterized protein YdiH	Uncharacterized protein YdiH	ydiH	P64476	1	45.2	7.2662	62	0														65814000	66004000
Right origin-binding protein	Right origin-binding protein	rob	P0ACI0	2	11.1	33.144	289	0					1.1223						14691000	15071000	50594000	45131000	64093000				0.166458
Putative oxidoreductase YdbC	Putative oxidoreductase YdbC	ydbC	P25906	4	23.1	30.706	286	0					2.0523									31173000	60132000				1.03724
50S ribosomal protein L14	50S ribosomal protein L14	rplN	P0ADY3	3	18.7	13.541	123	0		0.96461	0.9078	0.89566	0.81425						58520000	54185000	32009000	68719000	59068000				-0.296456	-0.0519823	-0.139554	-0.158977	0.137479
Protein BolA	DNA-binding transcriptional regulator BolA	bolA	P0ABE2	3	59	11.994	105	0											12359000	10505000	6192600	46781000	55242000
Regulator of nucleoside diphosphate kinase	Regulator of nucleoside diphosphate kinase	rnk	P0AFW4	1	14	14.927	136	0					2.429									22205000	55209000				1.28036
Mannonate dehydratase	Mannonate dehydratase	uxuA	P24215	7	29.9	44.838	394	0					2.5161				1125700	1150900	1842500	2154500	3571100	19356000	54765000				1.33119
2,4-dienoyl-CoA reductase [NADPH]	2,4-dienoyl-CoA reductase [NADPH]	fadH	P42593	5	17.3	72.677	672	0					6.0447						1169200	519480	3986400	7586300	54326000				2.59567
Flavodoxin-2	Flavodoxin-2	fldB	P0ABY4	3	34.1	19.7	173	0											4055700	3278100	1674400	22756000	52883000
D-erythrose-4-phosphate dehydrogenase	D-erythrose-4-phosphate dehydrogenase	epd	P0A9B6	1	2.9	37.299	339	0					1.0152						8381000	8997100	6608300	46822000	51067000				0.021764
NADH-quinone oxidoreductase subunit E	NADH-quinone oxidoreductase subunit E	nuoE	P0AFD1	1	16.3	18.59	166	0		1.0213	1.2135	1.1514	1.1326						11726000	14743000	10230000	42712000	50886000				0.179638	0.0304067	0.279174	0.203389	0.0237507
Paraquat-inducible protein B	Paraquat-inducible protein B	pqiB	P43671	12	44.5	60.52	546	0		1.0048	0.97361	0.886	1.0396				2364900	1588800	14256000	12977000	6640300	46677000	50659000				0.0560285	0.00690837	-0.0385841	-0.174621	-0.23065
RNA polymerase sigma-54 factor	RNA polymerase sigma-54 factor	rpoN	P24255	5	15.5	53.989	477	0		0.92816	1.0428	1.1108	1.373						23517000	25109000	29381000	39153000	46771000				0.457332	-0.107555	0.0604625	0.151599	-0.305733
UPF0345 protein YaiE	UPF0345 protein YaiE	yaiE	P0C037	1	11.7	10.234	94	0											1325500	893210	468500	51844000	46268000
HTH-type transcriptional regulator CysB	HTH-type transcriptional regulator CysB	cysB	P0A9F3	6	41	36.15	324	0		1.0238	1.0693	1.1516	1.0438						45738000	51093000	34133000	37219000	44594000				0.0618453	0.0339339	0.0966667	0.20364	0.141794
Probable phosphoglycerate mutase GpmB	Probable phosphoglycerate mutase GpmB	gpmB	P0A7A2	1	6	24.065	215	0											20784000	27657000	14348000	135180000	43700000
Protein CyaY	Protein CyaY	cyaY	P27838	2	24.5	12.231	106	0					0.98949						9519900	7940100	9588500	71004000	43592000				-0.015243
Glutaminase 1	Glutaminase 1	glsA1	P77454	5	27.4	32.903	310	0		1.608	1.1688	0.91956							19118000	30493000	12107000	31168000	43539000					0.685267	0.225028	-0.120984
[truncated: 340 more rows]

## Sheet: Legend for Phosphosites
Column Header	Description
Protein ID	Uniprot Accession ID
Protein names	Name of the protein as given by Uniprot
[truncated: 30 more rows]

## Sheet: Phospho sites table
													SILAC MIX 1 (Replicate 1)			SILAC MIX 2 (Replicate 1)						SILAC MIX 1 (Replicate 2)			SILAC MIX 2 (Replicate 2)						SILAC MIX 1 (Replicate 1)		SILAC MIX 2 (Replicate 1)			SILAC MIX 1 (Replicate 2)		SILAC MIX 2 (Replicate 2)			Calculations
[truncated: 128 more rows]

[truncated: 2 more sheets: Select protein lists, Go term data]
